# Supplementary material for: Fucose as a nutrient ligand for Dikarya and a building block of early diverging lineages
Source: IMA Fungus. 2023 Sep 5;14:17. doi: 10.1186/s43008-023-00123-8 (PMC10481521; doi:10.1186/s43008-023-00123-8)
Supplement: Supplementary file 2 — Additional file 2. Phylogenetic trees for fungal fucosyltrasferases. [file 43008_2023_123_MOESM2_ESM.txt]

------
FUT8_glycoprotein 6-alpha-L-fucosyltransferase
------
(XP_001743029.1_Monosiga_brevicollis_MX1:0.4797137568,XP_004998250.1_Salpingoeca_rosetta:0.3230071462,((((((((((((((((((((((XP_014146077.1_Sphaeroforma_arctica_JP610:0.2272172642,NP_001239545.1_Mus_musculus:1.1920752976)/1:1.5834124679,KAF9312596.1_Linnemannia_elongata:0.0000023794)/0.622:0.0048062229,KAG0048991.1_Linnemannia_elongata:0.0000029724)/1:0.0146559467,KAG0045229.1_Linnemannia_elongata:0.0048103162)/0.125:0.0000021391,KAF9271955.1_Linnemannia_elongata:0.0000022901)/0:0.0000021556,KAH7049574.1_Linnemannia_elongata:0.0000020125)/1:0.0048066139,OAQ22728.1_Linnemannia_elongata_AG_77:0.0048176454)/0.126:0.0000023977,(KAG0285796.1_Linnemannia_gamsii:0.0049242689,(KAG0352183.1_Podila_minutissima:0.0304284029,(KAG0284016.1_Linnemannia_gamsii:0.0058275628,KAF9909744.1_Linnemannia_zychae:0.0442820052)/0.995:0.0096904216)/1:0.0192512056)/1:0.0143644589)/1:0.0578546853,((KAG0079328.1_Podila_epicladia:0.0000027171,KAG0065914.1_Podila_epicladia:0.0000020415)/1:0.0573939426,KAF9369057.1_Podila_verticillata:0.0850498633)/0.986:0.0552222980)/1:0.1464768814,(((((KAG0006820.1_Entomortierella_chlamydospora:0.0000026803,KAF9992084.1_Entomortierella_chlamydospora:0.0000027343)/1:0.0466123064,KAF9343584.1_Mortierella_sp._AD094:0.0860491010)/0.985:0.0158186557,KAF8929944.1_Dissophora_ornata:0.1532861409)/0.949:0.0230164491,(KAF8981645.1_Haplosporangium_bisporale:0.0000026196,KFH66460.1_Podila_verticillata_NRRL_6337:0.0000022894)/1:0.1165895387)/1:0.0328849707,((KAF9353895.1_Mortierella_sp._AD094:0.1157388004,KAF9114413.1_Mortierella_sp._AM989:0.1014575427)/1:0.1219111967,((((KAG0196546.1_Mortierella_sp._GBA30:0.0641766990,KAG0196545.1_Mortierella_sp._GBA30:0.1554849566)/1:0.0690264076,KAG0196544.1_Mortierella_sp._GBA30:0.1063288414)/1:0.0756311728,KAG0196755.1_Mortierella_sp._GBA30:0.3843585365)/0.957:0.0417014392,((((((((KAG9322580.1_Mortierella_alpina:0.0000027017,(((((KAF3914106.1_Arthrobotrys_entomopaga:0.1390700862,(KAF3160871.1_Orbilia_oligospora:0.0520815532,(RVD86706.1_Arthrobotrys_flagrans:0.0126757450,PWW79718.1_Tuber_magnatum:1.6486670486)/0.126:0.0002801063)/1:0.0763547535)/0.809:0.0309027354,((OBT48121.1_Pseudogymnoascus_sp._WSF_3629:0.0049422697,KFZ02586.1_Pseudogymnoascus_sp._VKM_F_4518_FW_2643:0.0099593721)/0.988:0.0096861637,KFX96324.1_Pseudogymnoascus_sp._VKM_F_3557:0.0259718285)/1:0.0909912074)/1:0.3769089798,((KAF3220061.1_Orbilia_oligospora:0.0000020220,KAF3164758.1_Orbilia_oligospora:0.0000024857)/0:0.0000030021,KAF3212014.1_Orbilia_oligospora:0.0000029191)/1:0.7417202524)/0.426:0.0872391555,KAG5458971.1_Olpidium_bornovanus:0.9966093919)/0.951:0.1325442312,(KAF3917247.1_Arthrobotrys_entomopaga:0.2364231269,(KAF3121975.1_Orbilia_oligospora:0.0049417000,KAF3231799.1_Orbilia_oligospora:0.0000025254)/0.997:0.1262592995)/1:0.3435740202)/1:2.0574643064)/0.75:0.0070292491,(KAF9981651.1_Mortierella_antarctica:0.0094895595,KAF9932716.1_Mortierella_alpina:0.0000022645)/0.999:0.0121939993)/1:0.0618262959,KAF9965496.1_Mortierella_alpina:0.0511215841)/1:0.0276472201,(KAF9954962.1_Mortierella_alpina:0.1220531280,KAF9560238.1_Mortierella_alpina:0.0780666941)/0:0.0000026648)/0.617:0.0093915722,KAF9954173.1_Mortierella_alpina:0.0780130391)/1:0.0328684347,KAF9290020.1_Mortierella_alpina:0.0659080158)/1:0.0607398551,KAF9290021.1_Mortierella_alpina:0.0701495761)/1:0.2155091205,(KAG9322427.1_Mortierella_alpina:0.0174172712,KAF9931226.1_Mortierella_alpina:0.2010176257)/1:0.2396749192)/0.981:0.0717516770)/1:0.0851157544)/0.923:0.0279512444)/0.969:0.0267945017)/0.999:0.0560595088,((((KAG0367742.1_Gamsiella_multidivaricata:0.0760990081,KAG0352890.1_Gamsiella_multidivaricata:0.0716134041)/1:0.1865017343,(KAF9359521.1_Mortierella_sp._AD094:0.2730813664,KAF9109035.1_Mortierella_sp._AM989:0.2814555112)/0.964:0.0847065256)/0.901:0.0210305111,((((((((((KAH7054907.1_Linnemannia_elongata:0.0000025112,KAF9272193.1_Linnemannia_elongata:0.0000020700)/0.125:0.0000020124,((KAG0080143.1_Linnemannia_elongata:0.0050392418,KAG0069123.1_Linnemannia_elongata:0.0000011200)/0.131:0.0000011923,KAG0060707.1_Linnemannia_elongata:0.0000029223)/0.125:0.0000027259)/0.126:0.0000028015,OAQ24846.1_Linnemannia_elongata_AG_77:0.0000020724)/0.99:0.0126124730,(KAF9327162.1_Linnemannia_elongata:0.0000025388,KAF9916471.1_Linnemannia_zychae:0.1203249156)/0.985:0.0213701263)/1:0.0538629853,KAG0085276.1_Podila_epicladia:0.0639404125)/0.993:0.0201292878,((((KAG9062302.1_Linnemannia_hyalina:0.0264287935,KAF9541554.1_Mortierella_hygrophila:0.0310562122)/0.984:0.0108947335,(KAF9118287.1_Mortierella_sp._GBA39:0.0490170546,KAG0380815.1_Mortierella_sp._AD032:0.1756103546)/0.902:0.0154930472)/0.986:0.0132175371,KAG0049384.1_Gryganskiella_cystojenkinii:0.0812872065)/0.971:0.0069439465,(((KAG9060871.1_Linnemannia_hyalina:0.0048525535,KAF9539667.1_Mortierella_hygrophila:0.0202052080)/0.892:0.0142680363,(KAG0273037.1_Linnemannia_exigua:0.0920304656,(KAG0378961.1_Mortierella_sp._AD032:0.3091857073,KAG0282592.1_Linnemannia_gamsii:0.1629000722)/0.864:0.0390623799)/1:0.0474550668)/0.946:0.0154189572,((((KAG0348467.1_Gamsiella_multidivaricata:0.0000023003,((((KAH7030125.1_Linnemannia_elongata:0.0000021428,KAH7027048.1_Linnemannia_elongata:0.0000026881)/0.996:0.0049431082,KAG0050898.1_Linnemannia_elongata:0.0000022632)/0.996:0.0049555161,OAQ30254.1_Linnemannia_elongata_AG_77:0.0000023531)/0.998:0.0100672975,(KAF9318819.1_Linnemannia_elongata:0.0000027020,KAG0050517.1_Linnemannia_elongata:0.0090789061)/0.993:0.0098981695)/1:0.0847725681)/0.997:0.0050428227,KAF9147783.1_Linnemannia_schmuckeri:0.0359813738)/0.132:0.0000020794,KAG0200087.1_Mortierella_sp._GBA30:0.0669900782)/0.33:0.0029149865,(KAF9149292.1_Linnemannia_schmuckeri:0.0437982320,KAG0012987.1_Podila_clonocystis:0.0719298747)/0.225:0.0074721052)/0.955:0.0061570901)/0.953:0.0083453738)/0.91:0.0150075765)/0.999:0.0202784956,((((KAG0332986.1_Podila_horticola:0.0000026612,KAF9308152.1_Podila_horticola:0.0097145920)/0.131:0.0000028844,KAG0013580.1_Podila_clonocystis:0.0368358546)/1:0.1270072613,KAG0312934.1_Linnemannia_gamsii:0.1165092015)/0:0.0000020490,(KAG0273038.1_Linnemannia_exigua:0.0000022776,KAF3166507.1_Orbilia_oligospora:2.4796170370)/0.319:0.0774121650)/0.986:0.0263724010)/0.678:0.0076484486,KAF9906526.1_Linnemannia_zychae:0.1398929650)/0.996:0.0258760086,((((KAH7049513.1_Linnemannia_elongata:0.0104072233,OAQ27437.1_Linnemannia_elongata_AG_77:0.0049540532)/1:0.0102455211,(KAG0065643.1_Linnemannia_elongata:0.0040560627,KAF9310844.1_Linnemannia_elongata:0.0241195471)/0:0.0058132196)/0.131:0.0000023138,(KAG0074975.1_Linnemannia_elongata:0.0000029322,KAF9330839.1_Linnemannia_elongata:0.0076023156)/0.129:0.0000027953)/1:0.0129741842,KAF9271245.1_Linnemannia_elongata:0.0000020673)/1:0.1047990306)/0.871:0.0462805722,KAF9929711.1_Linnemannia_zychae:0.1663984471)/1:0.3619592597)/0.504:0.0162291885,KAF9102730.1_Mortierella_sp._AM989:1.3445859028)/0.89:0.0626830932)/0.928:0.0682319129,((((KAG0021428.1_Entomortierella_chlamydospora:0.0000027560,KAF9999536.1_Entomortierella_chlamydospora:0.0000023745)/1:0.2726393095,((KAF9342472.1_Mortierella_sp._AD094:0.0686158435,KAG0021430.1_Entomortierella_chlamydospora:0.1962863266)/0.936:0.0443508074,KAF9343522.1_Mortierella_sp._AD094:0.0891966484)/0.734:0.0288495948)/0.622:0.0198114665,((KAF9348670.1_Mortierella_sp._AD094:0.0710545366,KAF9339467.1_Mortierella_sp._AD094:0.0385698779)/0.687:0.0481934940,KAF9342999.1_Mortierella_sp._AD094:0.1949128116)/0.997:0.0445911074)/1:0.0528553251,((KAG0021427.1_Entomortierella_chlamydospora:0.0013415519,KAF9999535.1_Entomortierella_chlamydospora:0.1327543900)/1:0.1283081007,KAF9436389.1_Entomortierella_beljakovae:0.3544901118)/0.94:0.0545547897)/1:0.1283353947)/0.728:0.0278952754,((KAF9916144.1_Lobosporangium_transversale:0.0000027049,(XP_021879717.1_Lobosporangium_transversale:0.0000022486,ORZ11402.1_Lobosporangium_transversale:0.0000020222)/0.128:0.0000028514)/1:0.3232933074,(KAF9898748.1_Lobosporangium_transversale:0.0000023446,XP_021885060.1_Lobosporangium_transversale:0.0000029054)/1:0.2685289959)/1:0.2714301411)/0.987:0.0430133846,(((KAG0233355.1_Actinomortierella_wolfii:0.0507448499,KAG0221467.1_Actinomortierella_wolfii:0.0535322458)/0.935:0.1024863730,KAG0233354.1_Actinomortierella_wolfii:0.1400443254)/0.344:0.0317433775,KAG0221270.1_Actinomortierella_wolfii:0.1952290370)/1:0.1145025640)/1:0.0567537713,(GJJ74825.1_Entomortierella_parvispora:0.1625688212,GJJ74824.1_Entomortierella_parvispora:0.0925192345)/1:0.1767130300)/0.999:0.0566045616,(KAG0039618.1_Gryganskiella_cystojenkinii:0.1739287612,KAF9390077.1_Podila_verticillata:0.1202555999)/1:0.0640646320)/0.853:0.0244159509,((GJJ70695.1_Entomortierella_parvispora:0.2901546282,KAG0046973.1_Gryganskiella_cystojenkinii:0.2008497947)/0.995:0.0671244559,GJJ74767.1_Entomortierella_parvispora:0.2866370437)/0.219:0.0056531708)/0.667:0.2359853913,ESW96435.1_Ogataea_parapolymorpha_DL_1:3.2155058741)/0.994:0.5854115569,((((((((((((EMS23268.1_Rhodotorula_toruloides_NP11:3.2533146927,((XP_044689437.1_Morchella_sextelata:0.0000027507,KAH0604242.1_Morchella_sextelata:0.0000024331)/0.547:0.0068460237,RPB11683.1_Morchella_conica_CCBAS932:0.0151308013)/0.944:0.2088419395)/0.126:0.0000022028,(RPB01944.1_Choiromyces_venosus_120613_1:0.0000021458,CUS13582.1_Tuber_aestivum:1.1143421211)/0.994:0.2619728884)/0.606:0.0747227994,RPB01945.1_Choiromyces_venosus_120613_1:0.5699889706)/0.174:0.0123303867,KAF8419290.1_Tirmania_nivea:0.5666249057)/0.989:0.0921200603,RPA77734.1_Ascobolus_immersus_RN42:0.7122612188)/0.973:0.0957051383,((((((KAG0647377.1_Hyphodiscus_hymeniophilus:0.1165643438,KAF3933862.1_Dactylella_cylindrospora:0.0894310305)/0.998:0.0459700753,RFU27284.1_Scytalidium_lignicola:0.0832136884)/1:0.0677653880,((((((((XP_018133384.1_Pseudogymnoascus_verrucosus:0.0000000000,KFY70091.1_Pseudogymnoascus_sp._VKM_F_103:0.0000000000):0.0000000000,KFZ09957.1_Pseudogymnoascus_sp._VKM_F_4519_FW_2642:0.0000000000):0.0000000000,OBT55043.1_Pseudogymnoascus_sp._24MN13:0.0000000000):0.0000026885,OBT99651.2_Pseudogymnoascus_verrucosus:0.0000026712)/1:0.0150450813,KFZ20520.1_Pseudogymnoascus_sp._VKM_F_4520_FW_2644:0.0049740421)/0.984:0.0049529423,OBT82133.1_Pseudogymnoascus_sp._03VT05:0.0049579118)/0.533:0.0049789269,OBT78821.1_Pseudogymnoascus_sp._05NY08:0.0000027102)/0.993:0.0105098024,(KFY48814.1_Pseudogymnoascus_sp._VKM_F_4514_FW_929:0.0050048460,KFY02334.1_Pseudogymnoascus_sp._VKM_F_3808:0.0000021124)/1:0.0199945748)/1:0.0472271829)/0.988:0.0219018869,EPS35156.1_Dactylellina_haptotyla_CBS_200.50:0.1118925076)/0.958:0.0481980936,((((KAF3307544.1_Orbilia_oligospora:0.0000021015,(((((KAF3270995.1_Orbilia_oligospora:0.0000000000,KAF3078607.1_Orbilia_oligospora:0.0000000000):0.0000000000,KAF3270994.1_Orbilia_oligospora:0.0000000000):0.0000000000,KAF3131928.1_Orbilia_oligospora:0.0000000000):0.0000026370,(KAF3119958.1_Orbilia_oligospora:0.0000021856,EGX44419.1_Orbilia_oligospora_ATCC_24927:0.0000027295)/1:0.0066460891)/0.125:0.0000021878,KAF3131927.1_Orbilia_oligospora:0.0132708071)/0.125:0.0000029742)/0.125:0.0000021722,KAF3307543.1_Orbilia_oligospora:0.0000025522)/0.133:0.0050705621,KAF3157288.1_Orbilia_oligospora:0.0000020612)/0.128:0.0000022902,KAF3196392.1_Orbilia_oligospora:0.0000023307)/1:0.1141061312)/1:0.3854080824,KAF8462943.1_Kalaharituber_pfeilii:0.5971153094)/0.424:0.0314870505)/0.904:0.0415861355,(((((((((((XP_011120676.1_Orbilia_oligospora_ATCC_24927:0.0000000000,KAF3282021.1_Orbilia_oligospora:0.0000000000):0.0000023765,EGX50637.1_Orbilia_oligospora_ATCC_24927:0.0000023760)/1:0.0100172621,((KAF3245204.1_Orbilia_oligospora:0.0000000000,KAF3170381.1_Orbilia_oligospora:0.0000000000):0.0000020137,KAF3173371.1_Orbilia_oligospora:0.0000023705)/0.995:0.0049835671)/0.126:0.0000022680,(((((KAF3082585.1_Orbilia_oligospora:0.0000000000,KAF3133485.1_Orbilia_oligospora:0.0000000000):0.0000000000,KAF3095992.1_Orbilia_oligospora:0.0000000000):0.0000000000,KAF3129540.1_Orbilia_oligospora:0.0000000000):0.0000000000,KAF3095993.1_Orbilia_oligospora:0.0000000000):0.0000027548,KAF3143561.1_Orbilia_oligospora:0.0000026003)/0.125:0.0000022649)/1:0.0050166681,(((KAF3165403.1_Orbilia_oligospora:0.0000000000,KAF3165402.1_Orbilia_oligospora:0.0000000000):0.0000000000,KAF3233286.1_Orbilia_oligospora:0.0000000000):0.0000029901,KAF3165401.1_Orbilia_oligospora:0.0000026632)/0.125:0.0000020338)/0.989:0.0193528841,(RVD81535.1_Arthrobotrys_flagrans:0.0000021067,RVD81534.1_Arthrobotrys_flagrans:0.0000026918)/1:0.0338463991)/1:0.1670319475,(EPS44862.1_Dactylellina_haptotyla_CBS_200.50:0.0830892690,KAF3904266.1_Arthrobotrys_entomopaga:0.1662339163)/0.647:0.0095084653)/0.998:0.0261933651,KAF3932035.1_Dactylellina_cionopaga:0.0609445579)/0.999:0.0518450132,KAF3940450.1_Dactylella_cylindrospora:0.1362571059)/1:0.0705039809,KAF3920887.1_Drechslerella_brochopaga:0.2098728993)/0.879:0.0374234540,EWC45203.1_Drechslerella_stenobrocha_248:0.0996771227)/1:0.3605410186)/0.91:0.0618958760,(((KAF8477550.1_Kalaharituber_pfeilii:0.4423913772,KAF8422483.1_Tirmania_nivea:0.0000026008)/0.877:0.0533662318,(KAF8453160.1_Terfezia_claveryi:0.0050495116,RPB21637.1_Terfezia_boudieri_ATCC_MYA_4762:0.0000027356)/0.292:0.0041710093)/1:0.4287351421,((((((((((XP_011117112.1_Orbilia_oligospora_ATCC_24927:0.0000000000,KAF3311300.1_Orbilia_oligospora:0.0000000000):0.0000000000,KAF3286126.1_Orbilia_oligospora:0.0000000000):0.0000000000,KAF3311299.1_Orbilia_oligospora:0.0000000000):0.0000022044,EGX54127.1_Orbilia_oligospora_ATCC_24927:0.0000021097)/0.127:0.0000023197,(((((KAF3157733.1_Orbilia_oligospora:0.0000000000,KAF3093977.1_Orbilia_oligospora:0.0000000000):0.0000000000,TGJ65836.1_Orbilia_oligospora:0.0000000000):0.0000000000,KAF3118437.1_Orbilia_oligospora:0.0000000000):0.0000000000,KAF3147902.1_Orbilia_oligospora:0.0000000000):0.0000029564,KAF3157732.1_Orbilia_oligospora:0.0000024361)/0.964:0.0050877192)/1:0.0753052388,KAF3909591.1_Arthrobotrys_entomopaga:0.2506152009)/0.597:0.0215829706,RVD86230.1_Arthrobotrys_flagrans:0.0723719446)/1:0.0576020901,EPS42115.1_Dactylellina_haptotyla_CBS_200.50:0.0481941104)/0.981:0.0220137578,(KAF3938816.1_Dactylella_cylindrospora:0.0923498037,(KAF3918299.1_Drechslerella_brochopaga:0.0758880986,EWC44462.1_Drechslerella_stenobrocha_248:0.0248178236)/0.997:0.0244677089)/0.996:0.0217196719)/1:0.0689359562,KAF3909290.1_Dactylellina_cionopaga:0.0353131070)/1:0.2794769381)/1:0.2719134652)/0.995:0.0860168844,(KAG5460473.1_Olpidium_bornovanus:0.2898817821,((TPX69142.1_Spizellomyces_sp._'palustris':0.0427796083,KNC97177.1_Spizellomyces_punctatus_DAOM_BR117:0.0339548947)/1:0.2893910478,(TPX62105.1_Powellomyces_hirtus:0.1573428373,TPX60191.1_Powellomyces_hirtus:0.1939469319)/0.972:0.1063271056)/1:0.4391778168)/1:0.5022107040)/0.303:0.0222786202,((CCG84805.2_Taphrina_deformans_PYCC_5710:0.1189731403,CCG85114.1_Taphrina_deformans_PYCC_5710:0.2505246092)/1:0.5918089779,(((KAF8439181.1_Terfezia_claveryi:0.0257652622,KAF8418606.1_Tirmania_nivea:0.0379767528)/0.999:0.0106931639,RPB24045.1_Terfezia_boudieri_ATCC_MYA_4762:0.0000029325)/0.132:0.0000027109,RPB24093.1_Terfezia_boudieri_ATCC_MYA_4762:0.0050264154)/1:0.8645994424)/0.969:0.1426575365)/1:0.1686194218,(KAF3923534.1_Drechslerella_brochopaga:0.1228130646,(((((((KAF3310469.1_Orbilia_oligospora:0.0000020569,(KAF3286045.1_Orbilia_oligospora:0.0050512881,EGX54203.1_Orbilia_oligospora_ATCC_24927:0.0000028651)/0.132:0.0000020187)/0.129:0.0000020248,((((KAF3224272.1_Orbilia_oligospora:0.0000022338,KAF3197862.1_Orbilia_oligospora:0.0000021424)/0.125:0.0000021953,KAF3183813.1_Orbilia_oligospora:0.0053136922)/0.125:0.0000025956,(KAF3206007.1_Orbilia_oligospora:0.0000022795,(KAF3235698.1_Orbilia_oligospora:0.0068784594,RVD86293.1_Arthrobotrys_flagrans:0.0477702085)/0.13:0.0000020991)/1:0.0050153658)/0.993:0.0050328009,((KAF3171835.1_Orbilia_oligospora:0.0000000000,KAF3081022.1_Orbilia_oligospora:0.0000000000):0.0000023511,KAF3166314.1_Orbilia_oligospora:0.0000025422)/0.999:0.0050456315)/0.873:0.0050619910)/1:0.1319122483,EPS42347.1_Dactylellina_haptotyla_CBS_200.50:0.1097702410)/0.517:0.0313477329,KAF3917282.1_Arthrobotrys_entomopaga:0.2908401602)/1:0.1764486045,KAF3942416.1_Dactylella_cylindrospora:0.1132018008)/0.939:0.0342612611,EPS43439.1_Dactylellina_haptotyla_CBS_200.50:0.1043398554)/1:0.0521475201,(((((((KAF3315196.1_Orbilia_oligospora:0.0000024302,(((KAF3077699.1_Orbilia_oligospora:0.0000020099,((TGJ74508.1_Orbilia_oligospora:0.0000021628,KAF3231797.1_Orbilia_oligospora:0.0000024582)/0.125:0.0000022957,KAF3159389.1_Orbilia_oligospora:0.0000020517)/0.13:0.0000024841)/0.428:0.0101790145,KAF3085501.1_Orbilia_oligospora:0.0596755878)/0.99:0.0307641925,KAF3271382.1_Orbilia_oligospora:0.0000025488)/1:0.2545664886)/0.127:0.0000022432,((KAF3315195.1_Orbilia_oligospora:0.0000000000,EGX47383.1_Orbilia_oligospora_ATCC_24927:0.0000000000):0.0000022739,KAF3271381.1_Orbilia_oligospora:0.0000020174)/0.125:0.0000021133)/1:0.0049432327,KAF3158160.1_Orbilia_oligospora:0.0000025882)/0.134:0.0000020900,KAF3085500.1_Orbilia_oligospora:0.0000029193)/0.125:0.0000021947,KAF3085502.1_Orbilia_oligospora:0.0000021738)/0.166:0.0049240621,((KAF3231798.1_Orbilia_oligospora:0.0000021099,(KAF3184297.1_Orbilia_oligospora:0.0000026114,KAF3231800.1_Orbilia_oligospora:0.0000022781)/0.125:0.0000026524)/0.126:0.0000022539,(KAF3159390.1_Orbilia_oligospora:0.0000021609,KAF3159388.1_Orbilia_oligospora:0.0000025520)/0.13:0.0000028356)/0.982:0.0049903787)/0.13:0.0000029745,RVD84515.1_Arthrobotrys_flagrans:0.0459949766)/1:0.0908077126)/0.904:0.0505326357)/1:0.4002241718)/1:0.6848275964,XP_014154302.1_Sphaeroforma_arctica_JP610:1.9951489277)/0.99:0.2670730887)/0.969:0.2455043450,((XP_016274387.1_Rhodotorula_toruloides_NP11:0.0000000000,CDR46209.1_Rhodotorula_toruloides:0.0000000000):1.4716554130,RKO94096.1_Blyttiomyces_helicus:2.4640425428)/0.542:0.1841724333)/1:0.6926218981,(((NP_572740.1_Drosophila_melanogaster:0.2783083206,((((((((((((NP_001358462.1_Homo_sapiens:0.0000000000,NP_001358465.1_Homo_sapiens:0.0000000000):0.0000000000,XP_016876627.1_Homo_sapiens:0.0000000000):0.0000000000,XP_047287137.1_Homo_sapiens:0.0000000000):0.0000000000,NP_835369.1_Homo_sapiens:0.0000000000):0.0000000000,XP_047287134.1_Homo_sapiens:0.0000000000):0.0000000000,XP_047287133.1_Homo_sapiens:0.0000000000):0.0000000000,NP_835368.1_Homo_sapiens:0.0000000000):0.0000000000,XP_047287135.1_Homo_sapiens:0.0000000000):0.0000000000,XP_047287136.1_Homo_sapiens:0.0000000000):0.0000023641,NP_001358463.1_Homo_sapiens:0.0000026949)/0.131:0.0000028937,NP_004471.4_Homo_sapiens:0.0000026663)/0.987:0.0218844871,((((NP_001239543.1_Mus_musculus:0.0000000000,XP_011242447.1_Mus_musculus:0.0000000000):0.0000000000,XP_011242446.1_Mus_musculus:0.0000000000):0.0000028309,NP_058589.2_Mus_musculus:0.0000020076)/0.131:0.0000024924,NP_001239544.1_Mus_musculus:0.0000028177)/0.13:0.0000029436)/1:0.2813213264)/1:0.2546991919,(RKP17382.1_Rozella_allomycis_CSF55:0.0000027472,EPZ32083.1_Rozella_allomycis_CSF55:0.0306579396)/1:0.4692227477)/0.956:0.1098980081,XP_009497694.1_Fonticula_alba:1.2352272504)/0.988:0.2079581059)/1:0.4297397198,XP_014155787.1_Sphaeroforma_arctica_JP610:0.5080615370)/1:0.5113634553);
------
GT10_fucosyltransferase
------
(XP_004989224.1_Salpingoeca_rosetta:2.3036195334,(((((XP_014156172.1_Sphaeroforma_arctica_JP610:1.5511137903,((((((((((GEM11009.1_Rhodotorula_toruloides:0.0461412057,PRQ70809.1_Rhodotorula_toruloides:0.1268938462)/0.946:0.0530748928,GEM11006.1_Rhodotorula_toruloides:0.4246596924)/0.994:0.0816790267,PRQ70810.1_Rhodotorula_toruloides:0.0892479996)/0.872:0.0529750517,PRQ70813.1_Rhodotorula_toruloides:0.1773395118)/0.376:0.0202708158,(XP_016274362.1_Rhodotorula_toruloides_NP11:0.0000025873,EMS23243.1_Rhodotorula_toruloides_NP11:0.0000028694)/1:0.2668628017)/1:0.3893733622,ORY81278.1_Leucosporidium_creatinivorum:0.5139956285)/1:0.1869710472,(XP_016274398.1_Rhodotorula_toruloides_NP11:0.0000024528,EMS23279.1_Rhodotorula_toruloides_NP11:0.0000026810)/1:0.4928524913)/1:0.2742978919,ORY81257.1_Leucosporidium_creatinivorum:1.1324376465)/1:1.0279728010,PJF18961.1_Paramicrosporidium_saccamoebae:1.4453998287)/0.834:0.2846668898,EPZ31125.1_Rozella_allomycis_CSF55:1.5602038539)/1:0.5843385734)/1:0.3352428027,((((((((((KAG4104338.1_Neocallimastix_sp._JGI_2020a:0.0021812415,ORY43887.1_Neocallimastix_californiae:0.0000020635)/1:0.4141752214,(ORX51817.1_Piromyces_finnis:0.2540061115,OUM59971.1_Piromyces_sp._E2:0.2968800775)/1:0.1010581329)/1:0.1484276239,((KAG4088050.1_Neocallimastix_sp._JGI_2020a:0.0000026322,ORY76482.1_Neocallimastix_californiae:0.0013436050)/0.983:0.0073019731,ORY76483.1_Neocallimastix_californiae:0.0030510109)/1:0.4219496593)/1:0.0920949244,KAG4104337.1_Neocallimastix_sp._JGI_2020a:0.1862316115)/0.994:0.0770480148,((ORX50250.1_Anaeromyces_robustus:0.3899365695,(ORX51816.1_Piromyces_finnis:0.2189432196,OUM59972.1_Piromyces_sp._E2:0.3900566700)/0.916:0.0864802049)/0.91:0.0883911040,ORX50251.1_Anaeromyces_robustus:0.2289802687)/0.931:0.0389833484)/1:0.1697102680,(KAG4097226.1_Neocallimastix_sp._JGI_2020a:0.0000021846,ORY29698.1_Neocallimastix_californiae:0.0047479554)/1:0.6161120192)/0.772:0.0848303798,ORX82704.1_Anaeromyces_robustus:0.5004570600)/1:0.6647696506,(((XP_031023822.1_Synchytrium_microbalum:0.0000025770,TPX32644.1_Synchytrium_microbalum:0.0000020736)/1:0.4192807568,(TPX53893.1_Synchytrium_endobioticum:0.0000020218,TPX50003.1_Synchytrium_endobioticum:0.0000020891)/1:0.4130471500)/1:1.1982156489,KXS11210.1_Gonapodya_prolifera_JEL478:1.4632974260)/1:0.3669907836)/0.717:0.1259870544,(OZJ04924.1_Bifiguratus_adelaidae:1.3002175493,((KAG0145535.1_Cronartium_quercuum_f._sp._fusiforme_G11:1.0658509076,(((((KAA1068048.1_Puccinia_graminis_f._sp._tritici:0.0217211545,(KAA1064586.1_Puccinia_graminis_f._sp._tritici:0.0000021043,KAA1064585.1_Puccinia_graminis_f._sp._tritici:0.0000028321)/0.99:0.0055021414)/0.129:0.0000022217,(EFP84060.2_Puccinia_graminis_f._sp._tritici_CRL_75_36_700_3:0.0000026765,XP_003328479.2_Puccinia_graminis_f._sp._tritici_CRL_75_36_700_3:0.0000024330)/1:0.0673891770)/1:0.3447125791,(OAV89291.1_Puccinia_triticina_1_1_BBBD_Race_1:0.2006132529,(((((POW06143.1_Puccinia_striiformis:0.0039662663,POV98198.1_Puccinia_striiformis:0.0414006236)/1:0.0154919813,KNE98778.1_Puccinia_striiformis_f._sp._tritici_PST_78:0.0111352981)/1:0.0139992457,POV96451.1_Puccinia_striiformis:0.0152373861)/0.99:0.0308964782,POV96454.1_Puccinia_striiformis:0.3171708514)/0.994:0.0712554805,((POW06142.1_Puccinia_striiformis:0.0000020687,POV98195.1_Puccinia_striiformis:0.2847654499)/0.953:0.0081377524,(POV97749.1_Puccinia_striiformis:0.0194742854,KNE92057.1_Puccinia_striiformis_f._sp._tritici_PST_78:0.0000025688)/0.993:0.0184876516)/1:0.1401945097)/1:0.2653917848)/0.444:0.0478290532)/1:0.0818451484,(((PLW51868.1_Puccinia_coronata_f._sp._avenae:0.0000020569,PLW14877.1_Puccinia_coronata_f._sp._avenae:0.0559020167)/0.89:0.0029093719,PLW44876.1_Puccinia_coronata_f._sp._avenae:0.0057259590)/1:0.2062206514,((PLW27969.1_Puccinia_coronata_f._sp._avenae:0.0000027294,PLW08408.1_Puccinia_coronata_f._sp._avenae:0.0000027846)/0.988:0.0438719844,PLW08675.1_Puccinia_coronata_f._sp._avenae:0.3062473675)/1:0.2231511145)/1:0.1851265083)/0.986:0.1066868602,(((PLW53180.1_Puccinia_coronata_f._sp._avenae:0.0030916776,PLW12905.1_Puccinia_coronata_f._sp._avenae:0.0000028335)/0.132:0.0000020801,PLW17859.1_Puccinia_coronata_f._sp._avenae:0.0066224503)/1:0.3223870792,(KNZ64503.1_Puccinia_sorghi:0.1314975989,KNZ64500.1_Puccinia_sorghi:0.3130860432)/0.996:0.1547373478)/0.815:0.0598477568)/1:0.6997718892)/1:0.3598209243,(((((((XP_018271853.1_Rhodotorula_graminis_WP1:0.0000028918,KPV75804.1_Rhodotorula_graminis_WP1:0.0000022150)/1:0.3149764489,TNY21616.1_Rhodotorula_diobovata:0.2310571226)/0.161:0.0150185030,KAG0278827.1_Linnemannia_gamsii:4.1256857638)/0.978:0.2631756186,(GEM09598.1_Rhodotorula_toruloides:0.0785977971,(PRQ73737.1_Rhodotorula_toruloides:0.0300922312,(XP_016276319.1_Rhodotorula_toruloides_NP11:0.0000020453,EMS25200.1_Rhodotorula_toruloides_NP11:0.0000022383)/1:0.0316043294)/1:0.0611881727)/1:0.4104902886)/1:0.2065937671,CEQ39727.1_Sporidiobolus_salmonicolor:0.4694090999)/1:0.2485368950,(ORY72193.1_Leucosporidium_creatinivorum:0.6338838537,(((SGY40269.1_Microbotryum_silenes_dioicae:0.0019827076,KDE03725.1_Microbotryum_lychnidis_dioicae_p1A1_Lamole:0.0141124917)/1:0.0650229201,SCZ95946.1_Microbotryum_saponariae:0.0533302041)/1:0.1833101015,SCV67046.1_Microbotryum_intermedium:0.1793435052)/1:0.9106328522)/0.999:0.1318187559)/0.993:0.1467044462,ORY72194.1_Leucosporidium_creatinivorum:0.7976649842)/1:0.7951841267)/1:0.3215395776)/1:0.2670251196)/1:0.1669308387,((RUS27500.1_Jimgerdemannia_flammicorona:0.5858165512,RUS21151.1_Endogone_sp._FLAS_F59071:0.4738084229)/1:1.3879985874,(RKP20571.1_Rozella_allomycis_CSF55:0.0018892296,EPZ31356.1_Rozella_allomycis_CSF55:0.0265718324)/1:1.8134416683)/0.458:0.0893125040)/1:0.2971568074)/1:0.1859825845,((XP_014157673.1_Sphaeroforma_arctica_JP610:2.3926469217,(GFZ52446.1_Saitozyma_sp._JCM_24511:1.2051183394,KXS21188.1_Gonapodya_prolifera_JEL478:1.9845551885)/1:1.0225346111)/0.957:0.3524637840,((((((((GJJ70962.1_Entomortierella_parvispora:0.8458879601,(((((KAG9323112.1_Mortierella_alpina:0.0190784478,(KAF9985680.1_Mortierella_antarctica:0.0056320872,KAF9939007.1_Mortierella_alpina:0.0028015132)/1:0.0192485671)/1:0.0833009817,(KAF9572660.1_Mortierella_alpina:0.2332708558,KAF9963909.1_Mortierella_alpina:0.2490506249)/0.995:0.0469283363)/1:0.0564817464,KAF9286794.1_Mortierella_alpina:0.2128108622)/0.989:0.0471008005,KAF9958016.1_Mortierella_alpina:0.1741974549)/1:0.3469187031,KAG0210742.1_Mortierella_sp._GBA30:0.3995302197)/1:0.2181512423)/0.9:0.0733762668,(((((((((((((KAH7056791.1_Linnemannia_elongata:0.0211363572,OAQ28190.1_Linnemannia_elongata_AG_77:0.0152332406)/1:0.0135854125,((KAG0063984.1_Linnemannia_elongata:0.0164990353,(KAF9284676.1_Linnemannia_elongata:0.0133642812,KAG0051280.1_Linnemannia_elongata:0.0109384335)/0.944:0.0065170558)/0.993:0.0076882276,KAF9313936.1_Linnemannia_elongata:0.0184015390)/0.993:0.0121543885)/0.997:0.0501506863,KAF9312284.1_Linnemannia_elongata:0.0000024142)/0.13:0.0008357007,KAF9305070.1_Linnemannia_elongata:0.1331272003)/1:0.1011644517,KAF9102365.1_Mortierella_sp._GBA35:0.0386003982)/0.823:0.0068263672,(KAG0206922.1_Mortierella_sp._NVP41:0.0053952936,(KAF9082448.1_Mortierella_sp._AD031:0.0024098649,KAF9080482.1_Mortierella_sp._GBA35:0.0000023153)/0.135:0.0003261991)/1:0.0361782368)/0.813:0.0073820284,KAF9302542.1_Linnemannia_elongata:0.1240789481)/0.968:0.0084766777,((KAF9551184.1_Mortierella_hygrophila:0.0699470683,KAF9537462.1_Mortierella_hygrophila:0.0129740833)/1:0.0324588442,KAF9136206.1_Mortierella_sp._GBA39:0.0494382372)/1:0.0258903044)/0.977:0.0161346594,KAF9141711.1_Linnemannia_schmuckeri:0.0664734493)/1:0.1570077304,KAF9918826.1_Linnemannia_zychae:0.4374128209)/1:0.2161117845,((KAF9908958.1_Linnemannia_zychae:0.2534649816,KAF9127230.1_Mortierella_sp._14UC:0.1980589164)/0.997:0.0633978696,KAG0251637.1_Linnemannia_exigua:0.4871124564)/1:0.1959199916)/1:0.1455263355,((((KAG9067393.1_Linnemannia_hyalina:0.0809644523,KAF9550402.1_Mortierella_hygrophila:0.0416545203)/1:0.0226866449,KAF9141803.1_Mortierella_sp._GBA39:0.0647338733)/1:0.1125177577,(KAF8939970.1_Haplosporangium_gracile:0.0706926677,KAF9141710.1_Linnemannia_schmuckeri:0.2922226185)/0.979:0.0205351455)/1:0.0676841408,KAG0293337.1_Linnemannia_gamsii:0.1685256038)/1:0.3172141047)/1:0.1887349187,((((((((KAH7045433.1_Linnemannia_elongata:0.0000025514,KAG0041505.1_Linnemannia_elongata:0.0046051541)/0.7:0.0030931092,OAQ35646.1_Linnemannia_elongata_AG_77:0.0030926944)/0.125:0.0000022907,KAF9283317.1_Linnemannia_elongata:0.0000023755)/0.137:0.0030933475,KAF9340961.1_Linnemannia_elongata:0.0040162133)/0.132:0.0000013351,KAG0075967.1_Linnemannia_elongata:0.0000025123)/1:0.1463430051,(((KAG0301202.1_Linnemannia_gamsii:0.0621946096,KAG0293339.1_Linnemannia_gamsii:0.0711209429)/1:0.0388846685,(KAF8939968.1_Haplosporangium_gracile:0.0467293125,KAF9141708.1_Linnemannia_schmuckeri:0.0869049181)/0.951:0.0178248811)/1:0.0372677349,((KAF9550404.1_Mortierella_hygrophila:0.0361035582,KAF9141805.1_Mortierella_sp._GBA39:0.0390128971)/0.938:0.0053980221,KAG9067395.1_Linnemannia_hyalina:0.2417898581)/1:0.0535987173)/0.929:0.0286034092)/1:0.1481370518,(KAF9089303.1_Mortierella_sp._GBA35:0.0031435593,KAF9084277.1_Mortierella_sp._AD031:0.0000023248)/1:0.2741225954)/1:0.2421131616,((((((((KAH7045434.1_Linnemannia_elongata:0.0000026215,KAG0058743.1_Linnemannia_elongata:0.0064639109)/1:0.0064732388,(OAQ35645.1_Linnemannia_elongata_AG_77:0.0032318308,KAF9283318.1_Linnemannia_elongata:0.0064949128)/0.125:0.0000023213)/0.146:0.0032954338,CAG8640425.1_Dentiscutata_erythropus:2.8351789855)/0:0.0000026224,KAF9340960.1_Linnemannia_elongata:0.0063972907)/1:0.0860290707,((((KAG9067394.1_Linnemannia_hyalina:0.0097165549,KAF9141804.1_Mortierella_sp._GBA39:0.0293670939)/1:0.0097261224,KAF9550403.1_Mortierella_hygrophila:0.0032940230)/1:0.0371949189,KAF8939969.1_Haplosporangium_gracile:0.0610826484)/0.873:0.0104618073,KAF9141709.1_Linnemannia_schmuckeri:0.0588092887)/1:0.0214511110)/0.784:0.0229212858,(KAG0301203.1_Linnemannia_gamsii:0.0431504308,KAG0293338.1_Linnemannia_gamsii:0.0519074873)/1:0.0282835787)/1:0.0637788005,((((KAG0381056.1_Mortierella_sp._AD032:0.0573635441,KAG0248600.1_Linnemannia_exigua:0.0182485172)/0.462:0.0189894310,KAG0251636.1_Linnemannia_exigua:0.0334178670)/0.853:0.0256696158,(KAF9127231.1_Mortierella_sp._14UC:0.0378755368,KAF9908959.1_Linnemannia_zychae:0.1266236428)/1:0.0288950718)/1:0.1005994956,KAF9923094.1_Linnemannia_zychae:0.2832554339)/1:0.0558888118)/0.987:0.0557255988,(KAF9089304.1_Mortierella_sp._GBA35:0.0030985567,KAF9084276.1_Mortierella_sp._AD031:0.0069093168)/1:0.1692776147)/1:0.4759032341)/1:0.2334918716)/1:0.2628298241)/0.995:0.0906457729,((((((KAG0357795.1_Podila_minutissima:0.0064268123,KAF9303159.1_Mortierella_antarctica:0.0567914936)/1:0.0590275863,(KAG0356311.1_Podila_minutissima:0.0173339825,KAF9289071.1_Mortierella_antarctica:0.1579473872)/1:0.0573618092)/1:0.0669008759,(KAG0317245.1_Podila_horticola:0.1953685020,KAG0014259.1_Podila_clonocystis:0.1665043867)/0.858:0.0251413467)/1:0.1545510465,(KAG0234374.1_Actinomortierella_wolfii:0.0000022176,KAG0226165.1_Actinomortierella_wolfii:0.0350307626)/1:0.4755046220)/1:0.2869587278,KAF9978731.1_Actinomortierella_ambigua:0.6162819141)/0.429:0.1231031058,((KAG0346024.1_Podila_humilis:0.4488690130,((KAG0339156.1_Podila_minutissima:0.0217306861,KAF9301265.1_Mortierella_antarctica:0.0035942290)/0.686:0.0345948679,KAG0339155.1_Podila_minutissima:0.0405752653)/0.993:0.0671520023)/0.978:0.0890069429,(KAG0079590.1_Podila_epicladia:0.0925135964,(KAG0017466.1_Podila_clonocystis:0.0889662783,KAF8935800.1_Haplosporangium_bisporale:0.6071264413)/0.942:0.0756231245)/1:0.0869923873)/1:0.4332931728)/1:0.3853151886)/0.998:0.0683867710,((((KAF9109040.1_Mortierella_sp._AM989:0.2567186266,KAF9109039.1_Mortierella_sp._AM989:0.1850584417)/1:0.2486210181,KAF9106045.1_Mortierella_sp._AM989:0.4699391752)/1:0.1339779291,(KAF9209259.1_Haplosporangium_sp._Z_27:0.0081341437,KAF8969273.1_Entomortierella_lignicola:0.0463397010)/1:0.7201549785)/1:0.1868030588,(KAF9905377.1_Lobosporangium_transversale:0.0000025455,XP_021886040.1_Lobosporangium_transversale:0.0000023672)/1:0.7957482913)/1:0.2120416917)/0.512:0.0732451320,(KAG0314574.1_Dissophora_globulifera:0.0948741305,KAG0304044.1_Dissophora_globulifera:0.0000027008)/1:0.9545036627)/0.536:0.0494581276,KAG0360080.1_Gamsiella_multidivaricata:0.7461648876)/1:0.1550415303,(((KAG0367744.1_Gamsiella_multidivaricata:0.3006472023,KAF9275834.1_Mortierella_alpina:0.3635236429)/0.698:0.1014776711,KAF9200950.1_Podila_verticillata:0.7659662514)/1:0.2230330657,((((KAG0000801.1_Entomortierella_chlamydospora:0.0170855694,KAF9173773.1_Mortierella_sp._AD010:0.0567524396)/1:0.2316709632,(KAF9209250.1_Haplosporangium_sp._Z_27:0.0260191067,KAF8952101.1_Entomortierella_lignicola:0.0130141907)/1:0.3479032074)/1:0.1907558883,((((KAG0000800.1_Entomortierella_chlamydospora:0.0138922914,KAF9173772.1_Mortierella_sp._AD010:0.0621495530)/1:0.0934631358,KAF9351211.1_Mortierella_sp._AD094:0.1049340195)/1:0.1459775118,(KAF9209254.1_Haplosporangium_sp._Z_27:0.0016897571,KAF8975668.1_Entomortierella_lignicola:0.0143440232)/1:0.2574604726)/1:0.0916859248,KAF9432251.1_Entomortierella_beljakovae:0.4076693986)/1:0.1080057498)/1:0.1971860111,(((KAF9914607.1_Lobosporangium_transversale:0.0000022667,(XP_021877568.1_Lobosporangium_transversale:0.0000023916,ORZ06525.1_Lobosporangium_transversale:0.0000029217)/0.129:0.0000029566)/1:0.3771793771,KAG0014790.1_Podila_clonocystis:1.1010877106)/0.737:0.0936750203,(KAF9914606.1_Lobosporangium_transversale:0.0114576462,(XP_021877569.1_Lobosporangium_transversale:0.0000026981,ORZ06526.1_Lobosporangium_transversale:0.0000028844)/0.135:0.0000023407)/1:0.7042162463)/0.849:0.0967190197)/1:0.1615380445)/1:0.1530795303)/1:0.3787241762,(((((((((CAG8809124.1_Cetraspora_pellucida:0.3366223761,(CAG8671852.1_Dentiscutata_erythropus:0.0763659763,CAG8611311.1_Dentiscutata_heterogama:0.0782978158)/1:0.0901040006)/1:0.0906846418,CAG8756410.1_Racocetra_fulgida:0.2687355930)/1:0.2506721805,CAG8645028.1_Racocetra_fulgida:0.3772136818)/1:0.0828371623,(CAG8455688.1_Scutellospora_calospora:0.1057000356,CAG8490672.1_Scutellospora_calospora:0.3880288008)/1:0.2459008684)/0.332:0.0209462419,((CAG8658937.1_Gigaspora_rosea:0.0000029936,RIB11691.1_Gigaspora_rosea:0.0000023734)/0.516:0.0059463026,RIB11692.1_Gigaspora_rosea:0.0313517905)/1:0.3460727612)/1:0.2484767819,(CAG8529753.1_Paraglomus_occultum:0.0682825571,CAG8452538.1_Paraglomus_brasilianum:0.1549224889)/1:0.6572211736)/1:0.1183176838,(((CAG8474129.1_Paraglomus_occultum:0.3411188930,CAG8529776.1_Paraglomus_occultum:0.2935173373)/1:0.0847616848,((CAG8535927.1_Paraglomus_brasilianum:0.4592699237,(CAG8582226.1_Paraglomus_brasilianum:0.0943903413,CAG8535910.1_Paraglomus_brasilianum:0.5599933381)/0.951:0.0381415918)/0.987:0.0460348249,CAG8582243.1_Paraglomus_brasilianum:0.1858659664)/1:0.0998115920)/1:0.1994586328,(CAG8582177.1_Paraglomus_brasilianum:0.2814053265,CAG8527890.1_Paraglomus_occultum:0.9736262241)/0.978:0.1665832032)/1:0.4080601204)/1:0.1746129140,(((CAG8674909.1_Claroideoglomus_candidum:0.0245459656,CAG8707542.1_Claroideoglomus_candidum:0.0404282235)/0.98:0.0755037447,CAG8704108.1_Claroideoglomus_candidum:0.0313648695)/1:0.2038262655,RHZ81175.1_Diversispora_epigaea:0.2221312859)/1:0.5220347488)/1:0.4462809000,((((RUS33438.1_Jimgerdemannia_flammicorona:0.0247861893,RUP50833.1_Jimgerdemannia_flammicorona:0.0000024046)/0.13:0.0000025786,RUS31124.1_Jimgerdemannia_flammicorona:0.0215835613)/1:0.4348212170,RUS12509.1_Endogone_sp._FLAS_F59071:0.3339994846)/0.753:0.1374309665,RUS14113.1_Endogone_sp._FLAS_F59071:0.4330208068)/1:0.6216806257)/0.993:0.3426050722)/1:0.6867945641)/0.994:0.3280226798)/1:0.1794972884,((((NP_001285779.1_Drosophila_melanogaster:0.0000026585,NP_609288.4_Drosophila_melanogaster:0.0000022735)/0.133:0.0000023104,NP_001285780.1_Drosophila_melanogaster:0.0000027899)/1:1.2017294763,(((((NP_001271123.1_Homo_sapiens:0.0358829229,XP_006717719.1_Homo_sapiens:0.0432205365)/0.377:0.0425289701,(XP_047280644.1_Homo_sapiens:0.1346410412,XP_047280645.1_Homo_sapiens:0.0780655857)/1:0.0728876509)/0.134:0.0000022887,NP_775811.2_Homo_sapiens:0.0000023091)/1:0.1051105509,NP_082704.1_Mus_musculus:0.1098557358)/1:1.2667030458,(((NP_116053.3_Homo_sapiens:0.0000027559,XP_011542982.1_Homo_sapiens:0.0000029372)/0.13:0.0000020174,((XP_011542981.1_Homo_sapiens:0.0000023292,XP_047278282.1_Homo_sapiens:0.0000020751)/1:0.0203936318,(XP_011542983.1_Homo_sapiens:0.0035916624,(XP_011542978.1_Homo_sapiens:0.0000025614,(XP_047278281.1_Homo_sapiens:0.0000021110,XP_011542979.1_Homo_sapiens:0.0000026773)/0.129:0.0000021592)/1:0.0304444813)/0.645:0.0140293133)/1:0.0193328778)/1:0.1009791751,((((NP_001012535.1_Mus_musculus:0.0000000000,XP_030099189.1_Mus_musculus:0.0000000000):0.0000022681,NP_001273351.1_Mus_musculus:0.0000029320)/0.126:0.0000020242,XP_036009676.1_Mus_musculus:0.0000028410)/0.13:0.0000022273,(NP_001273353.1_Mus_musculus:0.0000027738,NP_598922.1_Mus_musculus:0.0000021887)/1:0.0531557771)/1:0.2065878983)/1:0.6168594078)/0.857:0.2825799271)/1:1.3374427037,NP_612107.1_Drosophila_melanogaster:2.3450430391)/0.758:0.2056278886)/1:0.1246173987,((((((((((CAG8639353.1_Cetraspora_pellucida:2.4952254534,((CDS13017.1_Lichtheimia_ramosa:0.0046700590,CDS13016.1_Lichtheimia_ramosa:0.0000025468)/0.764:0.0910239050,CDH50937.1_Lichtheimia_corymbifera_JMRC_FSU_9682:0.0743424940)/0.529:0.1452275418)/0.412:0.2276221131,KAG2226846.1_Circinella_minor:0.5603989665)/1:0.1786386802,(XP_018292546.1_Phycomyces_blakesleeanus_NRRL_1555_:0.0000020016,OAD74506.1_Phycomyces_blakesleeanus_NRRL_1555_:0.0000020073)/1:0.6955935674)/1:0.1258840769,(((KAG0191574.1_Apophysomyces_sp._BC1034:0.0000026147,(KAG0178832.1_Apophysomyces_sp._BC1021:0.0000022490,KAG0169275.1_Apophysomyces_sp._BC1015:0.0000020497)/0.128:0.0000021299)/1:0.2903196817,KAF7730428.1_Apophysomyces_ossiformis:0.2609745626)/1:0.4099592530,ORZ02781.1_Syncephalastrum_racemosum:0.5900934773)/0.859:0.0826221873)/1:0.1383894652,(((((((XP_023468444.1_Rhizopus_microsporus_ATCC_52813:0.0000020595,PHZ14736.1_Rhizopus_microsporus_ATCC_52813:0.0000028820)/0.13:0.0000025487,ORE01012.1_Rhizopus_microsporus_var._microsporus:0.0044263867)/0.632:0.0045149621,(CEG83756.1_Rhizopus_microsporus:0.0000023900,CEG83755.1_Rhizopus_microsporus:0.0000028885)/1:0.0332180727)/1:0.0262792686,(RCH98905.1_Rhizopus_azygosporus:0.0258767486,CEG73797.1_Rhizopus_microsporus:0.0000023525)/1:0.0285626176)/1:0.0271104022,((KAG1177146.1_Rhizopus_microsporus:0.0000026102,RCH88265.1_Rhizopus_azygosporus:0.0161285325)/0.998:0.0032104550,CEJ00266.1_Rhizopus_microsporus:0.0032450375)/0.536:0.0041797646)/1:0.2702667876,(((((KAG1210890.1_Rhizopus_arrhizus:0.0000027597,KAG0780944.1_Rhizopus_arrhizus:0.0000025326)/0.127:0.0000027126,KAG0743513.1_Rhizopus_arrhizus:0.0034793415)/0.976:0.0091035219,KAG1152378.1_Rhizopus_arrhizus:0.0013585803)/0.904:0.0234181828,((((KAG1580684.1_Rhizopus_delemar:0.0237891331,EIE80145.1_Rhizopus_delemar_RA_99_880:0.0000023538)/0.125:0.0000025201,KAG1489319.1_Rhizopus_delemar:0.0000026080)/0.136:0.0000024156,KAG1447083.1_Rhizopus_delemar:0.0000021913)/0.996:0.0032610178,KAG1050857.1_Rhizopus_delemar:0.0000026000)/1:0.0404820633)/1:0.1945919490,(KAG1441319.1_Rhizopus_delemar:0.0000025598,RCH86426.1_Rhizopus_stolonifer:0.0000026840)/1:0.3438903528)/1:0.1380667837)/1:0.1956029313,(((KAG2230211.1_Thamnidium_elegans:0.3132959239,KAG2204118.1_Mucor_saturninus:0.2691411178)/1:0.2910742630,((KAG2205859.1_Mucor_plumbeus:0.1771257835,((KAG1096650.1_Rhizopus_arrhizus:0.0000027299,EPB85925.1_Mucor_circinelloides_1006PhL:0.0000020945)/1:0.0659689367,((KAF1803735.1_Mucor_lusitanicus:0.0000023404,OAD08429.1_Mucor_lusitanicus_CBS_277.49:0.0094820014)/1:0.0662085192,GAN05275.1_Mucor_ambiguus:0.0811266128)/1:0.0470458356)/1:0.0655431360)/0.996:0.0620931045,CEP17388.1_Parasitella_parasitica:0.1832466565)/1:0.1919910485)/0:0.1401268326,OBZ88867.1_Choanephora_cucurbitarum:0.5380273827)/1:0.2049959459)/1:0.3023280134)/0.884:0.0760532907,(((ORZ24688.1_Absidia_repens:0.2098561949,(ORZ22638.1_Absidia_repens:0.3992593736,SAM07135.1_Absidia_glauca:0.4008260304)/0.887:0.0740520848)/1:0.1265089607,SAM04380.1_Absidia_glauca:0.2591795628)/1:0.2150085643,ORX62555.1_Hesseltinella_vesiculosa:0.7563125939)/1:0.4762028272)/0.999:0.2836596646,((CDS03884.1_Lichtheimia_ramosa:0.0256165810,CDH49510.1_Lichtheimia_corymbifera_JMRC_FSU_9682:0.0668896934)/1:0.5360711041,(ORZ09929.1_Absidia_repens:0.1403984770,SAM05050.1_Absidia_glauca:0.1495782441)/1:0.5944030257)/1:0.2980462582)/1:1.0126426080,((ORZ35392.1_Catenaria_anguillulae_PL171:0.5645201063,KNE62393.1_Allomyces_macrogynus_ATCC_38327:0.4611724512)/1:0.9008255590,(ORZ31087.1_Catenaria_anguillulae_PL171:0.8959894285,((KNE71067.1_Allomyces_macrogynus_ATCC_38327:0.0000023744,KNE71066.1_Allomyces_macrogynus_ATCC_38327:0.0000023749)/1:0.0455648539,KNE70014.1_Allomyces_macrogynus_ATCC_38327:0.0000025794)/1:0.7303584381)/1:0.8927520737)/1:0.5754299463)/0.834:0.1486275667,(((((((((((((((((((((((((GJJ76860.1_Entomortierella_parvispora:2.2377757507,(KAG0081465.1_Linnemannia_elongata:0.0000025127,KAF9340810.1_Linnemannia_elongata:0.0000020791)/0.129:0.0000029619)/0.863:0.0186898620,(((KAH7043683.1_Linnemannia_elongata:0.0000021241,KAF9296175.1_Linnemannia_elongata:0.0059943367)/0.129:0.0000027372,KAG0051596.1_Linnemannia_elongata:0.0122425132)/0.986:0.0033350951,OAQ26209.1_Linnemannia_elongata_AG_77:0.0203496673)/0.923:0.0033671965)/1:0.1147823580,KAF9340740.1_Linnemannia_elongata:0.0030097806)/1:0.0382750371,(((KAH7050814.1_Linnemannia_elongata:0.0300151613,OAQ33397.1_Linnemannia_elongata_AG_77:0.0215175369)/0.778:0.0266379683,(KAG0067313.1_Linnemannia_elongata:0.0134938057,KAF9285148.1_Linnemannia_elongata:0.0160788589)/0.98:0.0045373700)/1:0.0134579119,(KAG0047425.1_Linnemannia_elongata:0.0000026150,KAF9337341.1_Linnemannia_elongata:0.0056188375)/1:0.0171714443)/1:0.0307302025)/1:0.0880508429,(KAG9070061.1_Linnemannia_hyalina:0.1537003301,KAF9548949.1_Mortierella_hygrophila:0.4925292049)/1:0.1222374084)/1:0.0596853838,KAF9139180.1_Mortierella_sp._GBA39:0.0691820500)/1:0.0740978750,(((KAH7050838.1_Linnemannia_elongata:0.0000024235,(KAF9291028.1_Linnemannia_elongata:0.0034376678,(KAG0059691.1_Linnemannia_elongata:0.0034288390,KAF9342017.1_Linnemannia_elongata:0.0103559590)/1:0.0034443775)/0.125:0.0000026730)/0.356:0.0034144442,OAQ33374.1_Linnemannia_elongata_AG_77:0.0000332409)/1:0.0565635132,((KAG9070084.1_Linnemannia_hyalina:0.0413516568,KAF9547351.1_Mortierella_hygrophila:0.0461685244)/0.941:0.0136639980,KAF9104431.1_Mortierella_sp._GBA39:0.0671240394)/1:0.0367774612)/1:0.0208114378)/1:0.0441798266,(KAF9156830.1_Linnemannia_schmuckeri:0.0235864511,KAF8927883.1_Haplosporangium_gracile:0.3261832201)/1:0.0607255300)/1:0.0357406634,(KAF8923982.1_Haplosporangium_gracile:0.0291006279,KAF9151967.1_Linnemannia_schmuckeri:0.2258551595)/0.981:0.0508835686)/0.422:0.0278747500,KAF8933744.1_Haplosporangium_gracile:0.9629709338)/0.968:0.1073992562,((KAG0275020.1_Linnemannia_gamsii:0.3131671719,KAG0285135.1_Linnemannia_gamsii:0.0891369691)/0.816:0.0389259418,KAG0296649.1_Linnemannia_gamsii:0.1679097870)/1:0.1416577101)/1:0.1171540105,(KAG0311129.1_Linnemannia_gamsii:0.1151120026,(KAF9899494.1_Linnemannia_zychae:0.2407883058,(KAG0296648.1_Linnemannia_gamsii:0.1754380851,KAG0285136.1_Linnemannia_gamsii:0.1909622206)/0.998:0.0603399438)/0.885:0.0420404399)/1:0.1684138250)/1:0.0711484896,((((((KAG2227739.1_Circinella_minor:3.5623424516,KAG0059692.1_Linnemannia_elongata:0.0000020459)/0.517:0.0071075483,(KAH7050839.1_Linnemannia_elongata:0.0071494048,KAF9291027.1_Linnemannia_elongata:0.0035704765)/0.126:0.0000022619)/0.992:0.0054634406,OAQ33373.1_Linnemannia_elongata_AG_77:0.0199339233)/0.996:0.0107944116,(KAG0077305.1_Linnemannia_elongata:0.0000021562,KAF9342018.1_Linnemannia_elongata:0.0071863811)/1:0.0125614120)/1:0.0982500809,((KAG9070086.1_Linnemannia_hyalina:0.0224764412,KAF9547352.1_Mortierella_hygrophila:0.0330686825)/0.892:0.0036432572,KAF9134897.1_Mortierella_sp._GBA39:0.0560907551)/1:0.0405424201)/1:0.0552809035,(KAF9156831.1_Linnemannia_schmuckeri:0.1038986514,(KAF8925783.1_Haplosporangium_gracile:0.0729672098,KAF8945961.1_Haplosporangium_gracile:0.1247540187)/0.902:0.0313299742)/1:0.0379646379)/1:0.1340326018)/0.999:0.0553731221,(((((GJJ75016.1_Entomortierella_parvispora:0.2226787197,GJJ75009.1_Entomortierella_parvispora:0.1102271215)/1:0.0652879054,KAG0042823.1_Gryganskiella_cystojenkinii:0.1349189728)/1:0.1058613235,(KAG9070083.1_Linnemannia_hyalina:0.0652323037,(KAF9547350.1_Mortierella_hygrophila:0.0000027071,KAF9126099.1_Mortierella_sp._GBA39:0.7315975038)/0.992:0.0613075533)/0.998:0.0265082260)/0.997:0.0200118434,((((KAH7050837.1_Linnemannia_elongata:0.0060378702,KAG0059690.1_Linnemannia_elongata:0.0122911103)/0.999:0.0104095943,KAF9291029.1_Linnemannia_elongata:0.0087351679)/1:0.0161444800,OAQ33375.1_Linnemannia_elongata_AG_77:0.0081640065)/1:0.0629568831,(KAG0077307.1_Linnemannia_elongata:0.0035814463,KAF9342016.1_Linnemannia_elongata:0.0000025898)/1:0.1050738396)/1:0.0873687703)/1:0.0481220010,KAF9156829.1_Linnemannia_schmuckeri:0.1226822766)/1:0.1114316683)/0.994:0.0572717124,(KAG0296650.1_Linnemannia_gamsii:0.1526437540,KAG0293040.1_Linnemannia_gamsii:0.1281855668)/1:0.1927748314)/1:0.0787882459,(KAG0377141.1_Mortierella_sp._AD032:0.2502411445,KAF9116975.1_Mortierella_sp._14UC:0.0832569080)/1:0.1273257364)/0.725:0.0902560059,KAF9937780.1_Modicella_reniformis:0.6909222863)/0.429:0.0432662679,(((((KAG9322461.1_Mortierella_alpina:0.0182216406,(KAF9985959.1_Mortierella_antarctica:0.0036638079,KAF9923440.1_Mortierella_alpina:0.0000020919)/1:0.0113605165)/1:0.1025514173,(KAF9952319.1_Mortierella_alpina:0.0795282574,KAF9290404.1_Mortierella_alpina:0.1399108591)/0.989:0.0233111567)/1:0.0322080984,(KAF9565491.1_Mortierella_alpina:0.0758837707,KAF9952938.1_Mortierella_alpina:0.1755956930)/0.61:0.0224330584)/1:0.0739866554,KAF9950178.1_Mortierella_alpina:0.3056980623)/0.898:0.0633527434,(KAG0207649.1_Mortierella_sp._GBA30:0.7906312858,KAF9937781.1_Modicella_reniformis:0.0131409285)/1:0.8354955451)/1:0.1209262874)/1:0.0924063009,((KAG0369191.1_Gamsiella_multidivaricata:0.1611373291,KAF8931824.1_Dissophora_ornata:0.2290529874)/1:0.1026835465,(KAF9177346.1_Haplosporangium_sp._Z_27:0.0109866541,KAF8976882.1_Entomortierella_lignicola:0.0271803557)/1:0.3487939604)/1:0.1602966132)/1:0.0979587478,((((((KAG0334084.1_Podila_horticola:0.0216729619,KAF9314306.1_Podila_horticola:0.0125034008)/1:0.0319238314,(KAG0030027.1_Podila_clonocystis:0.0152486847,KAG0018253.1_Podila_clonocystis:0.0152420375)/0.989:0.0097833506)/1:0.0927391142,(KAF9390322.1_Podila_verticillata:0.0352953399,(KAF9208542.1_Podila_verticillata:0.0074164890,(KAF8932267.1_Haplosporangium_bisporale:0.0000026581,KFH72594.1_Podila_verticillata_NRRL_6337:0.0037455201)/1:0.0076397604)/1:0.0644131201)/1:0.1662535388)/0.909:0.0375651470,((KAG0030028.1_Podila_clonocystis:0.0753908100,KAG0018252.1_Podila_clonocystis:0.0432145339)/1:0.1766808689,KAF9314307.1_Podila_horticola:0.1694127688)/1:0.1409151421)/1:0.2239004004,KAG0325625.1_Podila_humilis:0.3616766364)/1:0.1280833314,KAF9405329.1_Podila_epigama:0.4284935264)/1:0.0948867394)/1:0.4666262110,((((((KAG0266626.1_Actinomortierella_ambigua:0.0147321804,KAF9167252.1_Actinomortierella_ambigua:0.0000024257)/1:0.1241536741,KAF9973440.1_Actinomortierella_ambigua:0.0804127794)/1:0.0884896617,(KAG0242320.1_Actinomortierella_wolfii:0.0045430819,KAG0236078.1_Actinomortierella_wolfii:0.0626759083)/1:0.1577693768)/1:0.0970013358,KAF9580968.1_Lunasporangiospora_selenospora:0.7410078833)/0.976:0.0765287933,(KAG0236079.1_Actinomortierella_wolfii:0.2750411846,((KAG0266625.1_Actinomortierella_ambigua:0.0166821510,KAF9167251.1_Actinomortierella_ambigua:0.0000023156)/1:0.3059829139,KAF9973439.1_Actinomortierella_ambigua:0.2072588076)/1:0.0918144891)/0.908:0.0250060212)/1:0.3482737107,((((KAG9071288.1_Linnemannia_hyalina:0.1594985135,KAF9115571.1_Mortierella_sp._GBA39:0.1851964678)/1:0.1899338051,(KAG0068615.1_Linnemannia_elongata:0.0151271439,KAF9273738.1_Linnemannia_elongata:0.0756546499)/1:0.2571682115)/0.939:0.0991745045,KAG0284585.1_Linnemannia_gamsii:0.1764395747)/0.339:0.0151423207,((KAG0196956.1_Mortierella_sp._NVP41:0.1390677493,KAF9079856.1_Mortierella_sp._AD031:0.0185428672)/0.968:0.0099143944,KAF9083085.1_Mortierella_sp._GBA35:0.1830716410)/0.33:0.0065704072)/1:0.7262967697)/1:0.3025663726)/0.871:0.1155519277,(((((GJJ74907.1_Entomortierella_parvispora:0.2536063909,KAG0045497.1_Gryganskiella_cystojenkinii:0.2889268074)/1:0.3090213376,(KAF9916786.1_Lobosporangium_transversale:0.0000023865,((XP_021875869.1_Lobosporangium_transversale:0.0000025143,ORY99574.1_Lobosporangium_transversale:0.0000024138)/0.128:0.0000024656,KAF9902377.1_Lobosporangium_transversale:0.0000021752)/0.135:0.0000026057)/1:0.4763124343)/0.996:0.0840641584,(((((KAG0371348.1_Gamsiella_multidivaricata:0.2092614843,(KAG0248027.1_Mortierella_polycephala:0.1889230386,KAF9102690.1_Mortierella_sp._AM989:0.1693685091)/0.999:0.0541602946)/1:0.0821511428,(KAF9123518.1_Mortierella_sp._14UC:0.0996960639,(KAF9094303.1_Mortierella_sp._GBA35:0.0031762117,KAF9080953.1_Mortierella_sp._AD031:0.0000021995)/1:0.1213468318)/1:0.3708857035)/1:0.0909495841,KAF9986259.1_Modicella_reniformis:0.3400214420)/0.93:0.0633466278,((KAG0208533.1_Mortierella_sp._GBA30:0.2706397275,(KAF9943700.1_Mortierella_alpina:0.0958975555,KAF9281172.1_Mortierella_alpina:0.1073075777)/1:0.2110824748)/1:0.0940456553,(KAF9199549.1_Haplosporangium_sp._Z_27:0.0168027088,KAF8965006.1_Entomortierella_lignicola:0.0064145152)/1:0.3924261980)/1:0.0868534934)/0.946:0.0543863545,KAF9433786.1_Entomortierella_beljakovae:0.5853404520)/1:0.1036542052)/1:0.1553939371,(((KAG9324921.1_Mortierella_alpina:0.0650494292,(KAF9981472.1_Mortierella_antarctica:0.0190329177,KAF9942839.1_Mortierella_alpina:0.0281137853)/0.959:0.0141667195)/1:0.1931389016,(((((KAG0361872.1_Podila_minutissima:0.0051238164,KAF9273571.1_Mortierella_antarctica:0.0152705110)/1:0.0216189662,KAF9332572.1_Podila_minutissima:0.0895036418)/0.99:0.0183271994,((KAG0094156.1_Podila_epicladia:0.0543532269,KAG0089815.1_Podila_epicladia:0.0000023334)/0.432:0.0044404648,KAG0094155.1_Podila_epicladia:0.0000028089)/1:0.1478766938)/1:0.0502625626,((KAG0319444.1_Podila_horticola:0.0171094062,KAF9320888.1_Podila_horticola:0.0000020395)/1:0.0990702438,(KAF9392280.1_Podila_verticillata:0.0456705663,(KAF9016676.1_Haplosporangium_bisporale:0.0000022279,(KFH67528.1_Podila_verticillata_NRRL_6337:0.0000021098,((KAF9367258.1_Podila_verticillata:0.0081736716,KAF9206806.1_Podila_verticillata:0.0000026623)/0.125:0.0000028824,KAF8974798.1_Haplosporangium_bisporale:0.0053613890)/0.998:0.0112022021)/0.134:0.0000024384)/0.493:0.0629969234)/1:0.2491527941)/0.608:0.0116886599)/0.965:0.0233271338,(KAG0033776.1_Podila_clonocystis:0.0795014659,KAG0014920.1_Podila_clonocystis:0.0541617314)/1:0.0690714415)/1:0.0860988048)/0.973:0.0873644381,KAG0343322.1_Podila_humilis:0.1782634855)/1:0.6749557477)/1:0.5130983792,(((((((((((((KAH7056181.1_Linnemannia_elongata:0.0038449144,(KAF9273739.1_Linnemannia_elongata:0.0038652707,KAF9308517.1_Linnemannia_elongata:0.0193281473)/0.129:0.0000021919)/0.126:0.0000021303,KAG0068616.1_Linnemannia_elongata:0.0038456148)/1:0.1820473793,KAF9118790.1_Mortierella_sp._14UC:0.0304842992)/1:0.0299825836,(((KAF9080051.1_Mortierella_sp._GBA35:0.0284012347,KAF9083084.1_Mortierella_sp._GBA35:0.0051447354)/0.133:0.0000014994,KAF9079855.1_Mortierella_sp._AD031:0.0000029006)/0.127:0.0000026208,KAG0196955.1_Mortierella_sp._NVP41:0.0037812266)/1:0.0152977634)/0.951:0.0038279950,(KAG9071287.1_Linnemannia_hyalina:0.0861511001,KAF9536288.1_Mortierella_hygrophila:0.0703578228)/0.999:0.0129004715)/0.987:0.0089574643,KAF9115570.1_Mortierella_sp._GBA39:0.0361261524)/0.126:0.0000027638,KAG0277990.1_Linnemannia_gamsii:0.2118326949)/0.998:0.0169937541,KAG0195961.1_Mortierella_sp._GBA30:0.0610804625)/1:0.0807701322,KAF9954941.1_Mortierella_alpina:0.1398300757)/1:0.5036083750,((((((((KAH7055259.1_Linnemannia_elongata:0.0299769679,(KAF9298253.1_Linnemannia_elongata:0.0137408568,KAG0071434.1_Linnemannia_elongata:0.1889649420)/0.13:0.0000026542)/0.993:0.0077962070,OAQ22317.1_Linnemannia_elongata_AG_77:0.0539434568)/0.698:0.0104100617,KAH7043151.1_Linnemannia_elongata:0.1396169427)/1:0.5423150257,((((KAG0352566.1_Gamsiella_multidivaricata:0.0776790395,KAG0042821.1_Gryganskiella_cystojenkinii:0.1437450029)/1:0.0192349849,(KAG0195632.1_Mortierella_sp._GBA30:0.1370836014,KAG0308292.1_Linnemannia_gamsii:0.1950611023)/1:0.0344698727)/1:0.0281379810,((KAG0340545.1_Podila_horticola:0.0115714396,KAF9312762.1_Podila_horticola:0.0286872618)/1:0.0389470919,KAG0010444.1_Podila_clonocystis:0.1612197167)/1:0.0491113555)/0.894:0.0136979470,KAG0058234.1_Podila_epicladia:0.0590452822)/0.409:0.0100784178)/0.361:0.0093971977,((KAG0076113.1_Podila_epicladia:0.0136312777,(KAG0097329.1_Podila_epicladia:0.0000023792,KAG0091261.1_Podila_epicladia:0.0000026531)/1:0.1171419899)/0.995:0.0204050261,(KAF9374040.1_Podila_verticillata:0.0471257558,((KAF9214635.1_Podila_verticillata:0.0000025163,KAF8965345.1_Haplosporangium_bisporale:0.0000025373)/0.126:0.0000020680,KAF9024301.1_Haplosporangium_bisporale:0.3530384992)/1:0.0681151258)/1:0.2336778861)/0.895:0.0321979101)/0.997:0.0420403080,KAF9115043.1_Mortierella_sp._AM989:0.1110490089)/0.991:0.0631509655,(KAG0372768.1_Mortierella_sp._AD032:0.1592899103,KAF9133048.1_Mortierella_sp._14UC:0.0724463084)/1:0.1913934610)/0.998:0.0775699926,(((KAG0356788.1_Podila_minutissima:0.0137233387,KAF9304947.1_Mortierella_antarctica:0.0034250105)/1:0.0303830687,KAF9318006.1_Podila_minutissima:0.0578251809)/1:0.0365059791,(((KAF9273773.1_Linnemannia_elongata:0.0007103322,OAQ22385.1_Linnemannia_elongata_AG_77:0.0060806045)/1:0.0207393619,KAF9124407.1_Linnemannia_schmuckeri:0.0162385658)/1:0.0302500790,KAG0338108.1_Podila_humilis:0.1895141333)/1:0.0261437566)/1:0.2288955407)/1:0.4311041391)/0.983:0.1583380936,KAF9979288.1_Actinomortierella_ambigua:0.7564499541)/1:0.4707094577,(((((KAG0373004.1_Mortierella_sp._AD032:0.1251703526,KAG0268669.1_Linnemannia_exigua:0.1126731291)/1:0.3487244215,(KAG0210189.1_Mortierella_sp._NVP41:0.0073475308,(KAF9101083.1_Mortierella_sp._GBA35:0.0041123057,KAF9091963.1_Mortierella_sp._AD031:0.0000021347)/0.128:0.0000027771)/1:0.1436515650)/1:0.0993182995,(((((KAG0348049.1_Podila_minutissima:0.0361938467,(KAF9294666.1_Mortierella_antarctica:0.0427119503,KAF9327060.1_Podila_minutissima:0.0652339764)/1:0.0299633792)/1:0.0323672909,KAG0080384.1_Podila_epicladia:0.0737390140)/1:0.0552328148,(KAG0335637.1_Podila_horticola:0.0207903183,KAF9318333.1_Podila_horticola:0.0335044184)/1:0.0778591603)/0.983:0.0240751917,(KAG0037762.1_Podila_clonocystis:0.0949248808,KAG0026446.1_Podila_clonocystis:0.0424911260)/1:0.0296517841)/1:0.1911170343,((KAF8947254.1_Haplosporangium_bisporale:0.0000022468,KFH69812.1_Podila_verticillata_NRRL_6337:0.0000022659)/1:0.1093891786,KAF9379323.1_Podila_verticillata:0.1182540172)/1:0.1519367295)/1:0.3507251770)/1:0.1563877084,(KAG0255123.1_Mortierella_polycephala:0.1313930034,(KAF9188032.1_Haplosporangium_sp._Z_767:0.0058003552,KAF9182020.1_Haplosporangium_sp._Z_11:0.0121920749)/1:0.0598221507)/1:0.2393306017)/0.994:0.0878525048,(KAG0315816.1_Dissophora_globulifera:0.0000020799,(KAG0303578.1_Dissophora_globulifera:0.0000023390,KAG0302824.1_Dissophora_globulifera:0.0000021473)/0.903:0.0222463996)/1:0.3889989795)/1:0.3422231822)/1:0.1743480676,(((KAG0257138.1_Actinomortierella_ambigua:0.0086847109,KAF9160623.1_Actinomortierella_ambigua:0.0921975362)/1:0.2294497258,KAF9969783.1_Actinomortierella_ambigua:0.3972843903)/1:0.2651010669,(KAG0242568.1_Actinomortierella_wolfii:0.0182624260,KAG0227594.1_Actinomortierella_wolfii:0.0188842222)/1:0.3364693559)/1:0.7625834330)/0.987:0.1549681963)/1:0.1858750225)/1:0.2890613600,((GJJ73576.1_Entomortierella_parvispora:0.3672191626,KAG0049082.1_Gryganskiella_cystojenkinii:0.3907782062)/1:0.3734024089,(((((((((((KAH7051533.1_Linnemannia_elongata:0.0156180259,KAG0060722.1_Linnemannia_elongata:0.0310589055)/0.913:0.0013735765,((KAG0047080.1_Linnemannia_elongata:0.0000029205,KAF9309301.1_Linnemannia_elongata:0.0074819034)/1:0.0143525015,KAF9281043.1_Linnemannia_elongata:0.0163006026)/0.997:0.0027095494)/0.995:0.0027750630,OAQ36232.1_Linnemannia_elongata_AG_77:0.0209584488)/1:0.0589920928,((KAF9546754.1_Mortierella_hygrophila:0.0645951799,KAF9144569.1_Mortierella_sp._GBA39:0.0396323796)/1:0.0088557684,KAG9070840.1_Linnemannia_hyalina:0.0439558041)/1:0.0360941935)/1:0.0861303958,(KAG0316718.1_Linnemannia_gamsii:0.1348275996,KAG0284897.1_Linnemannia_gamsii:0.1022274805)/1:0.1212435207)/1:0.1539197300,KAF9922519.1_Linnemannia_zychae:0.5136654009)/0.995:0.0622964710,(((KAG0369814.1_Mortierella_sp._AD032:0.1152864043,KAG0279146.1_Linnemannia_exigua:0.1086798431)/1:0.1043179803,KAF9913130.1_Linnemannia_zychae:0.1808276850)/1:0.0891866415,KAF9135114.1_Mortierella_sp._14UC:0.1500425706)/1:0.1651369379)/1:0.0718453898,((KAG0207587.1_Mortierella_sp._NVP41:0.0104773044,KAF9090367.1_Mortierella_sp._AD031:0.0166880234)/0.979:0.0090353681,KAF9101144.1_Mortierella_sp._GBA35:0.0092650465)/1:0.3528034246)/1:0.3808592334,((((((KAG9322744.1_Mortierella_alpina:0.0262404084,(KAF9984727.1_Mortierella_antarctica:0.0057265730,KAF9933460.1_Mortierella_alpina:0.0057082569)/1:0.0276340121)/1:0.0751725079,(KAF9565137.1_Mortierella_alpina:0.1922341079,KAF9959952.1_Mortierella_alpina:0.2702340778)/0.995:0.0310339709)/1:0.0377685505,KAF9948407.1_Mortierella_alpina:0.1307427082)/0.987:0.0324652426,KAF9280683.1_Mortierella_alpina:0.1810522635)/1:0.1760454900,KAG0210048.1_Mortierella_sp._GBA30:0.5006325980)/1:0.1498918291,KAG0249325.1_Mortierella_polycephala:0.5767816646)/0.329:0.0486290668)/0.252:0.0386684892,(((KAG0315138.1_Dissophora_globulifera:0.0193906852,KAG0301614.1_Dissophora_globulifera:0.0607727998)/1:0.3346527463,KAF8932481.1_Dissophora_ornata:0.3720406979)/1:0.1267224226,((KAF9436186.1_Entomortierella_beljakovae:0.6169902728,KAF9105881.1_Mortierella_sp._AM989:0.2544427413)/0.967:0.0826036596,KAF9351901.1_Mortierella_sp._AD094:0.2688812141)/1:0.1827163400)/1:0.1076750828)/1:0.1405881494,(((((((KAG0351731.1_Podila_minutissima:0.0317977583,KAF9326283.1_Podila_minutissima:0.0252184414)/1:0.0389858307,(KAG0094530.1_Podila_epicladia:0.0000026483,KAG0075207.1_Podila_epicladia:0.0000026881)/1:0.1054426435)/1:0.0183329003,(KAG0027494.1_Podila_clonocystis:0.0438606373,KAG0019262.1_Podila_clonocystis:0.0445465865)/1:0.0538609059)/1:0.0282366050,(KAG0335471.1_Podila_horticola:0.0126346145,KAF9311372.1_Podila_horticola:0.0151303876)/1:0.0938320382)/1:0.0504690615,(KAF9373025.1_Podila_verticillata:0.0480187534,(((KAF9369893.1_Podila_verticillata:0.0021759752,KAF9207714.1_Podila_verticillata:0.0018527175)/0.138:0.0000021773,KFH71841.1_Podila_verticillata_NRRL_6337:0.0000022990)/0.129:0.0000020109,KAF8950543.1_Haplosporangium_bisporale:0.0037106453)/1:0.0528214994)/1:0.1234574676)/1:0.2000156404,KAG0340581.1_Podila_humilis:0.4447692269)/0.991:0.1294487426,KAF9406455.1_Podila_epigama:1.1045386751)/1:0.4918644811)/0.959:0.1090774264)/1:1.0412693065)/1:0.1676714083,(((((CAG8564298.1_Racocetra_fulgida:0.1052211669,(CAG8799751.1_Gigaspora_rosea:0.0215403781,RIB06345.1_Gigaspora_rosea:0.1026866943)/1:0.4149566681)/1:0.3480640189,RHZ45412.1_Diversispora_epigaea:0.2949634508)/1:0.9597771301,((KAG2213190.1_Mucor_saturninus:0.5839465291,((KAG2202335.1_Mucor_plumbeus:0.0860385492,(((KAG1122962.1_Rhizopus_arrhizus:0.0047644962,EPB81694.1_Mucor_circinelloides_1006PhL:0.0000020982)/1:0.1331285460,KAF1803524.1_Mucor_lusitanicus:0.1278556707)/1:0.0682443772,GAN06360.1_Mucor_ambiguus:0.0281411392)/1:0.0660352035)/1:0.3229725995,RCI06298.1_Rhizopus_stolonifer:0.4357645771)/1:0.2093347177)/1:0.6153408677,(ORY06190.1_Basidiobolus_meristosporus_CBS_931.73:0.5492761724,ORX92423.1_Basidiobolus_meristosporus_CBS_931.73:0.5288074018)/1:0.6491532120)/0.871:0.1712775751)/0.648:0.1568428674,((RUS22093.1_Endogone_sp._FLAS_F59071:0.5294316579,(RUP48995.1_Jimgerdemannia_flammicorona:0.0038345787,RUP48994.1_Jimgerdemannia_flammicorona:0.0000022118)/1:0.4533809544)/1:0.9501374455,RUP23582.1_Jimgerdemannia_flammicorona:0.5762905843)/1:0.5058197042)/0.993:0.1913874803,ORY04396.1_Basidiobolus_meristosporus_CBS_931.73:1.5921992311)/0.998:0.2528972890)/1:0.1907882543,((CAG8526050.1_Dentiscutata_erythropus:0.3691955059,(((CAG8484230.1_Paraglomus_occultum:0.2084152876,CAG8645020.1_Paraglomus_brasilianum:0.0962530284)/1:0.0455235157,CAG8592806.1_Paraglomus_brasilianum:0.0636468868)/0.787:0.0479024992,CAG8512487.1_Paraglomus_occultum:0.6231028049)/1:0.3869319805)/0.861:0.0729722572,CAG8491471.1_Claroideoglomus_candidum:0.3095615450)/1:1.2388094611)/0.616:0.0786922501)/1:0.3343416707,((((((((((CAG8497782.1_Cetraspora_pellucida:0.0304723397,CAG8484064.1_Cetraspora_pellucida:0.0449258101)/1:0.2682689888,(CAG8600498.1_Racocetra_fulgida:0.2713924773,(CAG8811790.1_Cetraspora_pellucida:0.1096565894,CAG8830582.1_Cetraspora_pellucida:0.1158383615)/1:0.3093515116)/0.999:0.1094880314)/0.995:0.0564252245,(CAG8824797.1_Cetraspora_pellucida:0.0000020394,CAG8839518.1_Cetraspora_pellucida:0.1178040962)/0.905:0.2152311011)/0.998:0.0566745479,((KAF0426361.1_Gigaspora_margarita:0.0902665125,RIB15260.1_Gigaspora_rosea:0.1505640522)/1:0.2619905133,(CAG8727303.1_Dentiscutata_erythropus:0.0428721247,CAG8743953.1_Dentiscutata_erythropus:0.1392607615)/1:0.1857703654)/0.999:0.0506112903)/0.998:0.0684454663,(CAG8572424.1_Dentiscutata_erythropus:0.3217948596,((KAF0460999.1_Gigaspora_margarita:0.0884506368,KAF0413271.1_Gigaspora_margarita:0.0790641563)/0.955:0.0413938959,RIB14740.1_Gigaspora_rosea:0.0632475288)/1:0.1766781683)/1:0.1305451646)/1:0.2782534540,(((CAG8526025.1_Dentiscutata_erythropus:0.2725212307,((CAG8771348.1_Gigaspora_rosea:0.0000022560,RIB13650.1_Gigaspora_rosea:0.0000022915)/1:0.0815908987,KAF0454404.1_Gigaspora_margarita:0.0781449027)/1:0.1255652126)/1:0.2604378755,((((((CAG8768170.1_Cetraspora_pellucida:0.0493398181,((CAG8798997.1_Cetraspora_pellucida:0.0000026951,CAG8804805.1_Racocetra_fulgida:0.8205138745)/0.446:0.0264427022,CAG8803067.1_Cetraspora_pellucida:0.1866619800)/1:0.1510392816)/1:0.0982884264,(CAG8578219.1_Racocetra_fulgida:0.0526901271,CAG8720053.1_Cetraspora_pellucida:0.0923187750)/1:0.1265897361)/0.993:0.0692342912,CAG8839204.1_Cetraspora_pellucida:0.2172549319)/0.922:0.0850213372,((((KAF0437259.1_Gigaspora_margarita:0.0775037272,RIB24746.1_Gigaspora_rosea:0.0435719676)/1:0.0686216972,RIB24744.1_Gigaspora_rosea:0.0453260046)/1:0.0631036282,KAF0376081.1_Gigaspora_margarita:0.1035743969)/1:0.1049979369,((CAG8567452.1_Dentiscutata_erythropus:0.1447896982,CAG8659766.1_Dentiscutata_heterogama:0.1775043026)/0.602:0.0385663259,CAG8715034.1_Dentiscutata_erythropus:0.2091019756)/1:0.1859351403)/1:0.1106751535)/0.969:0.0403367290,(((CAG8711237.1_Racocetra_fulgida:0.0839686494,CAG8805935.1_Racocetra_fulgida:0.0383466933)/0.999:0.2573535838,CAG8788528.1_Racocetra_fulgida:0.4228897683)/0.485:0.0602992102,(CAG8603487.1_Racocetra_fulgida:0.0963735953,CAG8717857.1_Racocetra_fulgida:0.1227356509)/1:0.4002709301)/1:0.1038890008)/1:0.0830379714,((CAG8459333.1_Scutellospora_calospora:0.0460773016,CAG8663926.1_Scutellospora_calospora:0.0739086239)/0.331:0.0196999751,CAG8586759.1_Scutellospora_calospora:0.0965602619)/1:0.2688695755)/0.998:0.0711003275)/1:0.1287195300,(CAG8760625.1_Racocetra_fulgida:0.1084006454,((KAF0560342.1_Gigaspora_margarita:0.0422260475,RIB06183.1_Gigaspora_rosea:0.0671787116)/1:0.0830936580,CAG8568132.1_Dentiscutata_erythropus:0.3203168725)/0.94:0.0590559959)/1:0.3879671799)/0.755:0.0485335232)/1:0.1260374340,(CAG8609406.1_Funneliformis_mosseae:0.2005385713,((CAG8806491.1_Dentiscutata_erythropus:0.0000022067,CAG8489703.1_Diversispora_eburnea:0.0000022498)/1:0.1734531453,(RHZ77164.1_Diversispora_epigaea:0.0862041192,RHZ77166.1_Diversispora_epigaea:0.2186398376)/1:0.1055899932)/1:0.2967832625)/1:0.3468677230)/1:0.0969128952,(((((CAG8692060.1_Cetraspora_pellucida:0.0441426719,CAG8824009.1_Cetraspora_pellucida:0.0647292898)/0.859:0.0757810462,CAG8808466.1_Cetraspora_pellucida:0.0000021733)/0.988:0.0999277241,CAG8775563.1_Racocetra_fulgida:0.2070847974)/0.998:0.0579215288,CAG8582517.1_Cetraspora_pellucida:0.4490555796)/1:0.1944717770,((((((((((CAG8459144.1_Gigaspora_rosea:0.0000021035,RIB10528.1_Gigaspora_rosea:0.0000020124)/1:0.0720953993,(CAG8676396.1_Gigaspora_rosea:0.0025275360,RIB15094.1_Gigaspora_rosea:0.0128415989)/1:0.0340853473)/1:0.0668933547,KAF0560322.1_Gigaspora_margarita:0.1207456683)/0.539:0.0067716716,(RIB10529.1_Gigaspora_rosea:0.0990179321,(CAG8640881.1_Gigaspora_rosea:0.0200389717,RIB15091.1_Gigaspora_rosea:0.0184015711)/1:0.0517155404)/0.847:0.0240682058)/1:0.0316168393,RIB24990.1_Gigaspora_rosea:0.0551217104)/1:0.0456933050,KAF0494226.1_Gigaspora_margarita:0.0782483855)/1:0.0540791481,(KAF0494225.1_Gigaspora_margarita:0.0382813838,KAF0490041.1_Gigaspora_margarita:0.0473820729)/1:0.0676057552)/1:0.1108824991,CAG8743955.1_Dentiscutata_erythropus:0.2027227668)/0.603:0.0392556549,((CAG8596209.1_Dentiscutata_erythropus:0.0721651452,CAG8576639.1_Dentiscutata_heterogama:0.4397364093)/1:0.2548814078,CAG8694118.1_Dentiscutata_erythropus:0.7155775178)/0.858:0.0692224554)/0.465:0.0585746397,CAG8828581.1_Dentiscutata_erythropus:0.3147661877)/0:0.0481139919)/1:0.2965592915)/0.947:0.0844341636,(CAG8787908.1_Racocetra_fulgida:0.2553561992,((((CAG8593902.1_Dentiscutata_erythropus:0.0485145255,CAG8713292.1_Dentiscutata_heterogama:0.0444069321)/0.968:0.0210131876,CAG8630719.1_Dentiscutata_heterogama:0.0835355378)/0.751:0.0083350394,CAG8753376.1_Dentiscutata_erythropus:0.0773787972)/1:0.1027989131,(KAF0462678.1_Gigaspora_margarita:0.0793493542,RIB29277.1_Gigaspora_rosea:0.0552386310)/1:0.1036217495)/1:0.0882885121)/1:0.4237929469)/1:0.5791918543,(((KAG0097947.1_Podila_epicladia:0.0000028338,KAG0092625.1_Podila_epicladia:0.0000024097)/1:0.1668587220,KAG0041215.1_Gryganskiella_cystojenkinii:0.5864245242)/1:0.2928658153,KAF8926068.1_Dissophora_ornata:0.8143651123)/1:1.5375595932)/1:1.3946204499)/0.924:0.1088791887)/0.975:0.0976926080,(((((((((((((((NP_000140.1_Homo_sapiens:0.0000000000,NP_001091109.3_Homo_sapiens:0.0000000000):0.0000000000,NP_001361669.1_Homo_sapiens:0.0000000000):0.0000000000,NP_001369676.1_Homo_sapiens:0.0000000000):0.0000000000,NP_001369673.1_Homo_sapiens:0.0000000000):0.0000000000,NP_001369679.1_Homo_sapiens:0.0000000000):0.0000000000,NP_001091110.3_Homo_sapiens:0.0000000000):0.0000000000,NP_001369678.1_Homo_sapiens:0.0000000000):0.0000000000,NP_001369674.1_Homo_sapiens:0.0000000000):0.0000000000,NP_001369677.1_Homo_sapiens:0.0000000000):0.0000000000,NP_001369675.1_Homo_sapiens:0.0000000000):0.0000025592,NP_001091108.3_Homo_sapiens:0.0000026955)/1:0.1173284966,NP_002025.2_Homo_sapiens:0.0387237879)/0.968:0.0504970461,((((((((((((((((NP_000141.1_Homo_sapiens:0.0000000000,XP_047294510.1_Homo_sapiens:0.0000000000):0.0000000000,XP_047294514.1_Homo_sapiens:0.0000000000):0.0000000000,NP_001368885.1_Homo_sapiens:0.0000000000):0.0000000000,NP_001356431.1_Homo_sapiens:0.0000000000):0.0000000000,XP_054189234.1_Homo_sapiens:0.0000000000):0.0000000000,XP_047294513.1_Homo_sapiens:0.0000000000):0.0000000000,XP_047294509.1_Homo_sapiens:0.0000000000):0.0000000000,NP_001356433.1_Homo_sapiens:0.0000000000):0.0000000000,NP_001356434.1_Homo_sapiens:0.0000000000):0.0000000000,XP_054189233.1_Homo_sapiens:0.0000000000):0.0000000000,NP_001368884.1_Homo_sapiens:0.0000000000):0.0000000000,XP_047294515.1_Homo_sapiens:0.0000000000):0.0000000000,XP_047294511.1_Homo_sapiens:0.0000000000):0.0000000000,XP_047294512.1_Homo_sapiens:0.0000000000):0.0000024484,NP_001035791.1_Homo_sapiens:0.0000020858)/0.994:0.0138011412,((((((NP_001368886.1_Homo_sapiens:0.0000000000,XP_054189236.1_Homo_sapiens:0.0000000000):0.0000000000,XP_047294517.1_Homo_sapiens:0.0000000000):0.0000000000,XP_047294516.1_Homo_sapiens:0.0000000000):0.0000000000,XP_054189235.1_Homo_sapiens:0.0000000000):0.0000000000,NP_001368888.1_Homo_sapiens:0.0000000000):0.0000027966,NP_001368887.1_Homo_sapiens:0.0000020673)/1:0.0304235160)/1:0.1379565139)/1:0.8301871374,(((NP_002024.1_Homo_sapiens:0.2126919790,NP_034372.1_Mus_musculus:0.2877657774)/1:0.6217319225,(NP_004470.1_Homo_sapiens:0.2172924310,(((NP_001170837.1_Mus_musculus:0.0000025744,((XP_006497765.1_Mus_musculus:0.0000025339,XP_011237324.1_Mus_musculus:0.0000026256)/0.137:0.0000028574,XP_006497767.1_Mus_musculus:0.0000026042)/0:0.0162428923)/0.147:0.0022669214,XP_036014219.1_Mus_musculus:0.0270565582)/1:0.0165200203,(((((NP_001170838.1_Mus_musculus:0.0000000000,NP_001276383.1_Mus_musculus:0.0000000000):0.0000000000,NP_001276384.1_Mus_musculus:0.0000000000):0.0000000000,NP_001276385.1_Mus_musculus:0.0000000000):0.0000000000,NP_038552.1_Mus_musculus:0.0000000000):0.0000025220,NP_001276382.1_Mus_musculus:0.0000021008)/0.13:0.0000020073)/1:0.2214873850)/1:0.9608421344)/1:0.3668784604,((((((NP_006572.2_Homo_sapiens:0.0000000000,XP_016865679.1_Homo_sapiens:0.0000000000):0.0000000000,XP_047274044.1_Homo_sapiens:0.0000000000):0.0000000000,XP_047274045.1_Homo_sapiens:0.0000000000):0.0000000000,XP_016865677.1_Homo_sapiens:0.0000000000):0.0000021214,XP_011533687.1_Homo_sapiens:0.0000023431)/0.969:0.0087182232,NP_034373.1_Mus_musculus:0.0000026342)/1:1.2906849469)/0.893:0.2262269299)/1:0.8184027044,((NP_001261872.1_Drosophila_melanogaster:0.0000028357,NP_648754.2_Drosophila_melanogaster:0.0000020942)/1:1.2146716109,NP_001036320.3_Drosophila_melanogaster:1.5027819103)/1:0.6011869328)/0.998:0.3241452056);
------
O-FucT fucosyltransferase
------
(XP_001750469.1_Monosiga_brevicollis_MX1:0.6412705360,((XP_004987919.1_Salpingoeca_rosetta:0.5887028021,XP_014149482.1_Sphaeroforma_arctica_JP610:0.7407835903)/0.91:0.3228537466,(NP_569916.1_Drosophila_melanogaster:0.5059954232,((((((((((((NP_056042.1_Homo_sapiens:0.0000000000,XP_047296677.1_Homo_sapiens:0.0000000000):0.0000000000,XP_011527809.1_Homo_sapiens:0.0000000000):0.0000000000,XP_011527806.1_Homo_sapiens:0.0000000000):0.0000000000,XP_047296681.1_Homo_sapiens:0.0000000000):0.0000000000,XP_016883795.1_Homo_sapiens:0.0000000000):0.0000000000,XP_047296679.1_Homo_sapiens:0.0000000000):0.0000000000,XP_006724044.1_Homo_sapiens:0.0000000000):0.0000000000,XP_047296678.1_Homo_sapiens:0.0000000000):0.0000028549,XP_047296684.1_Homo_sapiens:0.0000019937)/0.125:0.0000029786,NP_598368.2_Homo_sapiens:0.0000021815)/0.125:0.0000026025,XP_047296680.1_Homo_sapiens:0.0199626397)/0.128:0.0000022968,(XP_011527815.1_Homo_sapiens:0.0000028281,NP_084538.2_Mus_musculus:0.0814001192)/0.126:0.0000023287)/0.995:0.2977029430)/0.847:0.2646458805)/0.195:0.1117452336,((((((((((((((((((((XP_014149481.1_Sphaeroforma_arctica_JP610:1.8404911816,THU79661.1_Dendrothele_bispora_CBS_962.96:0.0000028047)/0.553:0.1848317114,sp|A0A3B1EFP7|STL1_STRTC_Strobilurin_A_biosynthesis_cluster_protein_l1_OS=Strobilurus_tenacellus_OX=41251_GN=stl1_PE=1_SV=1:0.2444566921)/0.995:0.0883483291,KIK54833.1_Gymnopus_luxurians_FD_317_M1:0.2249603677)/0.316:0.0511678961,(KAG6917483.1_Tephrocybe_rancida:0.1573930317,KAF8651104.1_Volvariella_volvacea_WC_439:0.5949221225)/0.478:0.0948021497)/0.944:0.0704732702,((((XP_047296683.1_Homo_sapiens:0.0000000000,XP_011527812.1_Homo_sapiens:0.0000000000):1.8615157946,XP_001887790.1_Laccaria_Laccaria_bicolor_S238N_H82:0.2196920204)/0.126:0.0000025536,((((((((KAF8200149.1_Pholiota_molesta:0.0935849071,(KJA26687.1_Hypholoma_sublateritium_FD_334_SS_4:0.0638867516,KAF9535394.1_Crepidotus_variabilis:0.3791847670)/1:0.1183561663)/0.127:0.0000026745,KAF8893386.1_Infundibulicybe_gibba:0.5536326395)/0.967:0.0916802796,KAF9475376.1_Pholiota_conissans:0.0959222877)/0.129:0.0000026081,((PPQ70452.1_Panaeolus_cyanescens:0.1126262913,KAF9035542.1_Panaeolus_papilionaceus:0.2404392243)/0.615:0.0515093842,PPQ74129.1_Panaeolus_cyanescens:0.1389449047)/1:0.1768965728)/1:0.1140172029,(((KAF4623967.1_Agrocybe_pediades:0.2316631999,((PPQ81954.1_Psilocybe_cyanescens:0.0853985324,(KAF8886706.1_Gymnopilus_junonius:0.3261793913,PPQ64883.1_Gymnopilus_dilepis:0.2466893390)/0.487:0.0274775204)/0.344:0.0264858075,KAG5162006.1_Psilocybe_cubensis:0.1554942042)/0.75:0.0517454546)/0.889:0.0766438333,(((TFK19551.1_Coprinopsis_marcescibilis:0.3651480925,RXW16866.1_Candolleomyces_aberdarensis:0.1222015005)/0.906:0.0725162531,KAF6756203.1_Tulosesus_angulatus:0.4047996209)/0.385:0.0242338825,TEB20469.1_Coprinellus_micaceus:0.0718442420)/1:0.2609548219)/0.94:0.0764795819,(KAF5317693.1_Psilocybe_cf._subviscida:0.1349985599,KAF8147861.1_Crassisporium_funariophilum:0.3254429662)/0.35:0.0216215716)/0.875:0.0304626531)/0.849:0.0272383056,KIM37719.1_Hebeloma_cylindrosporum_h7:0.1088534789)/0.727:0.0222344668,KAF5321801.1_Psilocybe_cf._subviscida:0.3610292135)/0.985:0.0637717435,(((KAG9001680.1_Tulasnella_sp._JGI_2019a:0.4610613775,(KAG9043943.1_Tulasnella_sp._UAMH_9824:0.1600656321,KAG8905825.1_Tulasnella_sp._403:0.2599901506)/0.513:0.1074951222)/0.982:0.1550669867,KAG8898793.1_Tulasnella_sp._403:0.2682521165)/0.637:0.1004341061,CAD6564125.1_Tremellales_sp._Tagirdzhanova_0007:1.0341641825)/0.813:0.1630548675)/0.882:0.0511995073)/1:0.0765087333,(KAG1840634.1_Suillus_subluteus:0.1519708950,(OCB85769.1_Sanghuangporus_baumii:0.1218607007,KAF8312144.1_Clavulina_sp._PMI_390:0.7696513016)/0.97:0.1340566877)/0.986:0.0264779853)/0.859:0.0212942028)/0.978:0.0237961949,(XP_007775060.1_Coniophora_Coniophora_puteana_RWD_64_598_SS2:0.4266942179,GAT53638.1_Mycena_chlorophos:0.2730319126)/0.98:0.1025005681)/0.911:0.0207456216,((OIR56943.1_Amphiamblys_sp._WSBS2006:2.6328467481,((KAF8626972.1_Amanita_polypyramis_BW_CC:0.1695533000,((XP_007770598.1_Coniophora_Coniophora_puteana_RWD_64_598_SS2:0.3736867640,(KAG6374807.1_Boletus_reticuloceps:0.3775309203,KAF9783854.1_Thelephora_terrestris_Thelephora_terrestris_131:0.6527614215)/0.982:0.1974321899)/0.519:0.1131754261,PAV18114.1_Pyrrhoderma_noxium:0.4798357093)/0.879:0.1084200930)/0.932:0.0664866019,KAG9217496.1_Pleurotus_cornucopiae:0.1597920887)/0.344:0.0316037079)/0.126:0.0000023889,KAF5353249.1_Leucoagaricus_leucothites:0.2994372921)/0.128:0.0000027572)/1:0.0885477408,((EJD36150.1_Auricularia_subglabra_TFB_10046_SS5:0.0490353960,KAG8945875.1_Tulasnella_sp._424:0.2273078044)/0.737:0.0682552910,KAF9562673.1_Agrocybe_pediades:0.9195313224)/0.901:0.0896373614)/0.377:0.0162791646,KZO94627.1_Calocera_viscosa_TUFC12733:0.5595203805)/0.999:0.0874973090,(((((((((((((TPX77079.1_Chytriomyces_confervae:1.8054480086,PPQ97873.1_Gymnopilus_dilepis:0.0000025964)/0.976:0.2110735892,((KAF8799245.1_Cortinarius_glaucopus:0.2614981487,KAF8159909.1_Crassisporium_funariophilum:0.4097508481)/0.351:0.0222410661,(KAF5316336.1_Psilocybe_cf._subviscida:0.2823879845,KAF9528894.1_Crepidotus_variabilis:0.3078660761)/0.871:0.0641253481)/0.957:0.0511313986)/0.999:0.0938244858,EDR05268.1_Laccaria_bicolor_S238N_H82:0.1768548329)/0.286:0.0186216382,(KAF9002338.1_Cyathus_striatus:0.5001645385,EGU10930.1_Rhodotorula_toruloides_ATCC_204091:2.2080467025)/0.126:0.0000021276)/0.92:0.0745320504,EKV46903.1_Agaricus_bisporus_var._bisporus_H97:0.4250359307)/0.946:0.1323462813,(KTB42442.1_Moniliophthora_roreri:0.1967830892,((KIK58300.1_Gymnopus_luxurians_FD_317_M1:0.1797046326,KLO20110.1_Schizopora_paradoxa:0.9315070755)/0.534:0.0579962265,KAF5392178.1_Gymnopus_confluens:0.1987767145)/0.946:0.0534225594)/0.85:0.0548584997)/0.993:0.0755989202,(((KAG9309932.1_Chiua_Chiua_virens:0.1095126907,KAG6374805.1_Boletus_reticuloceps:0.0467190832)/1:0.2182331483,(((THU88080.1_Dendrothele_bispora_CBS_962.96:0.2794857451,KAF5360083.1_Tetrapyrgos_nigripes:0.2136190271)/0.993:0.1382869724,THV07951.1_Dendrothele_bispora_CBS_962.96:0.1452145937)/0.946:0.0636261062,KIP04170.1_Phlebiopsis_gigantea_11061_1_CR5_6:0.4663701410)/0.44:0.0266262706)/0.993:0.0315171301,((((OJA20439.1_Rhizopogon_vesiculosus:0.2194750613,KAF8326477.1_Amanita_rubescens:0.4314931368)/0.264:0.0205981234,KAF8625518.1_Amanita_inopinata_Kibby_2008:0.2306449784)/0.127:0.0000024742,KIL62347.1_Amanita_muscaria_Koide_BX008:0.3584556216)/0.872:0.0598641615,KIY70208.1_Cylindrobasidium_torrendii_FP15055_ss_10:0.5409803741)/0.605:0.0455783537)/0.859:0.0323858765)/0.995:0.0658506248,((KAG8979477.1_Tulasnella_sp._425:0.7270172352,KAF7796174.1_Pleurotus_ostreatoroseus:0.1626632953)/0.889:0.1105750326,((((KAF9244158.1_Melanogaster_broomeanus:0.4297266924,TRM65456.1_Auriculariopsis_ampla:0.1332032815)/0.724:0.0668852201,KZP30441.1_Fibularhizoctonia_sp._CBS_109695:0.3105907087)/0.174:0.0073190740,(CCM02755.1_Fibroporia_radiculosa:0.1905652393,((((KAF9803969.1_Postia_placenta:0.2000218231,PCH42383.1_Wolfiporia_cocos_MD_104_SS10:0.0807327189)/0.878:0.1068371247,(TFY54518.1_Fomitopsis_rosea:0.2613017606,OBZ67004.1_Grifola_frondosa:0.4498327596)/0.853:0.1455817186)/0.995:0.1672838217,((TFY65229.1_Fomitopsis_rosea:0.3352377672,VWP01562.1_Ganoderma_boninense:0.3039573491)/0.996:0.0604929462,CDO73384.1_Trametes_cinnabarina:0.1213030861)/0.95:0.0476544449)/0.383:0.0240389930,KAF7318568.1_Mycena_chlorophos:0.3489667492)/0.735:0.0316982591)/1:0.1648783516)/0.992:0.0961957752,(KAF7971204.1_Athelia_sp._TMB:0.2307710674,KAF9778907.1_Thelephora_terrestris:0.4800248575)/0.698:0.0934160133)/0.634:0.0423012103)/0.977:0.0571209934)/0.951:0.0451875894,(THH18168.1_Bondarzewia_mesenterica:0.1466552217,XP_007310304.1_Stereum_Stereum_hirsutum_FP_91666_SS1:0.6861903413)/0.767:0.0941647824)/0.995:0.0823485426,((((EJD55687.1_Auricularia_subglabra_TFB_10046_SS5:0.3959311572,KAH7107291.1_Auriculariales_sp._MPI_PUGE_AT_0066:0.2730757399)/1:0.2707783902,TDL18006.1_Rickenella_mellea:0.3851455853)/0.86:0.0778341901,(KZV83718.1_Exidia_glandulosa_HHB12029:0.4015529737,KAH7100491.1_Auriculariales_sp._MPI_PUGE_AT_0066:0.2751729727)/0.99:0.1463091870)/0.127:0.0000020761,KLO05472.1_Schizopora_paradoxa:0.4352442237)/0.995:0.0429753432)/0.928:0.0611208139,((((KAF9506719.1_Hydnum_rufescens_UP504:0.4843549284,KAF8303084.1_Clavulina_sp._PMI_390:0.3006134403)/0.998:0.1934383706,(KAF8519729.1_Hysterangium_stoloniferum:0.4593649932,((XP_043181933.1_Rhizoctonia_Rhizoctonia_solani:0.2568027578,QRW19840.1_Rhizoctonia_solani:0.1739624474)/1:0.1566932248,KAF8190286.1_Mycena_galopus_ATCC_62051:0.4809351336)/0.989:0.1141371180)/0.128:0.0000024353)/0.2:0.0302426398,KAG9040808.1_Tulasnella_sp._UAMH_9824:6.7202990135)/0.125:0.0000020752,(XP_043181934.1_Rhizoctonia_Rhizoctonia_solani:0.3363207826,GHJ88462.1_Naganishia_liquefaciens:1.1283786771)/0.127:0.0000021683)/0.955:0.0327529604)/0.974:0.0773918041,KZT39171.1_Sistotremastrum_suecicum_HHB10207_ss_3:0.5856532259)/0.299:0.0519787654,KAG9086071.1_Ceratobasidium_sp._UAMH_11750:1.5153007920)/0.126:0.0000024779)/0.245:0.0121783219,KIJ54041.1_Sphaerobolus_stellatus_SS14:0.7972939324)/0.762:0.0515410776,KAE9383942.1_Gymnopus_androsaceus_JB14:0.5799855046)/0.376:0.0264994282,(((((GAW08985.1_Lentinula_edodes:0.4903247165,KAG5636177.1_Sphagnurus_paluster:0.0000020382)/0.984:0.0197130391,KAF5382601.1_Tricholomella_constricta:0.0000024843)/1:0.2018915676,(KAF7330561.1_Mycena_venus:0.2145061888,(KAF5382695.1_Tricholomella_constricta:0.0000020561,KAF7325407.1_Mycena_venus:2.3410229237)/0.639:0.0872594381)/0.719:0.0450524837)/0.964:0.0623314344,((((((PPQ75320.1_Gymnopilus_dilepis:0.2306656457,PPQ98161.1_Gymnopilus_dilepis:0.0875975630)/0.949:0.1052214332,KAF9005521.1_Cyathus_striatus:0.2567185949)/0.713:0.0815411050,KTB36098.1_Moniliophthora_roreri:0.2848422330)/0.146:0.0031600170,((PPQ67723.1_Psilocybe_cyanescens:0.1498006676,PPR04092.1_Panaeolus_cyanescens:0.2157917350)/0.996:0.1673781179,KAF5328257.1_Psilocybe_cf._subviscida:0.3959942853)/0.969:0.0724898735)/0.99:0.0610232872,KAF4608236.1_Pleurotus_pulmonarius:0.1055204292)/0.127:0.0000027872,((TEB30591.1_Coprinellus_micaceus:0.1966433557,RXW24100.1_Candolleomyces_aberdarensis:0.0536710440)/0.85:0.0744127376,KAF6744503.1_Tulosesus_angulatus:0.2419485612)/1:0.1675356965)/0.356:0.0242945305)/0.993:0.0760634796,((KAF6741378.1_Tulosesus_angulatus:0.3860110230,KIJ54043.1_Sphaerobolus_stellatus_SS14:0.3910115791)/0.93:0.1200436240,GAT45692.1_Mycena_chlorophos:0.1990233605)/0.878:0.0856410101)/0.996:0.0905588376)/0.128:0.0000029144,((XP_037218875.1_Mycena_Mycena_indigotica:0.2592425980,GAT55558.1_Mycena_chlorophos:0.2543932694)/0.623:0.0519404460,GAT48532.1_Mycena_chlorophos:0.3436750852)/0.755:0.0549975344)/0.793:0.0413347801,XP_014570461.1_Mixia_Mixia_Mixia_osmundae_IAM_14324:1.1302742747)/0.868:0.0764863622,XP_037215502.1_Mycena_Mycena_indigotica:0.5301982808)/1:0.4831120206,((((((KAG0340007.1_Podila_humilis:0.2445681316,(KAG0085053.1_Podila_Podila_epicladia:0.2245817604,KAF9430100.1_Podila_epigama:0.2119420650)/0.873:0.0953549121)/0.968:0.0672851430,KAG0043542.1_Gryganskiella_cystojenkinii:0.1232786058)/0.195:0.0089668230,((KAF9426162.1_Podila_epigama:0.0000023677,KAF9580049.1_Lunasporangiospora_selenospora:0.4609461139)/0.701:0.0231817883,(((KAG0217023.1_Mortierella_sp._NVP41:0.0000024212,KAG0205233.1_Mortierella_sp._GBA30:0.2416237254)/0.992:0.0440190435,KAF9426569.1_Podila_epigama:0.1120385359)/0.786:0.0203111859,(KAG9066277.1_Linnemannia_hyalina:0.1293693236,KAF8976923.1_Entomortierella_lignicola:0.0407947207)/1:0.0659639339)/0.519:0.0175484944)/0.995:0.0629463372)/0.995:0.1183273741,((KAF9917302.1_Linnemannia_zychae:0.0874226270,(KAF9586667.1_Lunasporangiospora_selenospora:0.1298237340,KAF9389524.1_Podila_verticillata:0.3843634078)/0.868:0.0644850815)/0.931:0.0670929137,KAF9152423.1_Linnemannia_schmuckeri:0.0000023532)/1:0.3312405419)/0.959:0.1130325119,(((((KAG0241762.1_Actinomortierella_wolfii:0.4486689974,KAF9177931.1_Haplosporangium_sp._Z_11:0.2132755281)/0.173:0.0082865505,(KAG0245131.1_Mortierella_sp._GBA43:0.3823202294,(KAF9901895.1_Linnemannia_zychae:0.2113815534,(KAG0002885.1_Entomortierella_chlamydospora:0.1822073091,XP_021877043.1_Lobosporangium_Lobosporangium_Lobosporangium_transversale:0.1130732299)/0.967:0.0327771378)/0.127:0.0000025048)/0.412:0.0144965567)/0.949:0.0247517305,KAG0324069.1_Dissophora_globulifera:0.1864109457)/0.994:0.0864323771,(KAF9430281.1_Podila_epigama:0.3167636837,KAG0344797.1_Podila_humilis:0.3689372104)/0.951:0.1182567277)/0.183:0.0098501051,KAG0046451.1_Gryganskiella_cystojenkinii:0.3931845673)/1:0.2220022895)/0.88:0.1808399137,((KAG0291989.1_Dissophora_globulifera:0.0828526728,XP_021886154.1_Lobosporangium_Lobosporangium_Lobosporangium_transversale:0.1018328975)/0.934:0.1138486883,KAF9410366.1_Podila_epigama:0.0921585583)/1:0.7004802369)/0.631:0.1099262125)/0.907:0.0922925712,((((((((((((((((((XP_014157543.1_Sphaeroforma_arctica_JP610:1.5071432121,CAG8526284.1_Paraglomus_occultum:0.0000028850)/0.988:0.9151470310,RUP50441.1_Jimgerdemannia_flammicorona:0.1203563460)/0.471:0.0993912636,RUS21549.1_Endogone_sp._FLAS_F59071:0.1629030310)/1:0.3401624782,OZJ05353.1_Bifiguratus_adelaidae:0.2790312403)/0.889:0.1556046823,(((KAG9312482.1_Chiua_virens:0.4236943457,KAG2112170.1_Suillus_cothurnatus:0.3142974698)/0.964:0.1504975462,KAF8339818.1_Cantharellus_anzutake:0.2847575791)/0.994:0.1703400424,((((((XP_007410277.1_Melampsora_Melampsora_larici_populina_98AG31:0.0000021616,KNE91650.1_Puccinia_Puccinia_striiformis:0.4495758379)/0.686:0.0938657199,KAG0144107.1_Cronartium_quercuum_f._sp._fusiforme_G11:0.2707333039)/0.937:0.1687339640,KDQ08716.1_Botryobasidium_botryosum_FD_172_SS1:0.7178948978)/0.867:0.1273348181,ORY57100.1_Leucosporidium_creatinivorum:0.4456115993)/0.442:0.0482399928,KAF8318385.1_Clavulina_sp._PMI_390:0.4503993662)/0.949:0.0971256589,(SCZ98250.1_Microbotryum_saponariae:0.2829626352,(KAG0667487.1_Rhodotorula_mucilaginosa:0.0524449175,((KEI42886.1_Mixia_osmundae_IAM_14324:0.3070435342,GEM11037.1_Rhodotorula_toruloides:0.2954418181)/0:0.0847890993,SCZ90025.1_Microbotryum_saponariae:0.3839925781)/0.989:0.1622300775)/1:0.1793462582)/0.349:0.0269407459)/0.965:0.1150608525)/1:0.1759750741)/0.937:0.1360466756,(((((((((((((((XP_011527813.1_Homo_sapiens:2.8856858524,RHZ72471.1_Diversispora_epigaea:0.0000028053)/0.779:0.2539254690,CAG8578726.1_Cetraspora_pellucida:0.2893911402)/0.953:0.1323135597,CAG8696580.1_Racocetra_fulgida:0.0000026338)/0.681:0.0802491126,CAG8816405.1_Cetraspora_pellucida:0.1899573488)/1:0.2467936242,(XP_025188681.1_Rhizophagus_Rhizophagus_irregularis_DAOM_181602=DAOM_197198:0.2248778222,CAG8440012.1_Diversispora_eburnea:0.1446845615)/0.893:0.0718423527)/0.976:0.0740859714,((((((CAG8540369.1_Funneliformis_mosseae:0.0000024225,CAG8461792.1_Funneliformis_caledonium:0.2538551941)/1:0.4199949676,POG81830.1_Rhizophagus_irregularis_DAOM_181602=DAOM_197198:0.0656726526)/0.993:0.2696777828,(KAF0535590.1_Gigaspora_margarita:0.0000022544,RIB25748.1_Gigaspora_rosea:0.1334950834)/0.997:0.4076501763)/0.353:0.0525387314,CAG8580709.1_Acaulospora_colombiana:0.9810720047)/1:0.2877422734,CAG8433141.1_Claroideoglomus_candidum:0.0239674619)/0.999:0.1253063650,CAG8458035.1_Claroideoglomus_candidum:0.0406982362)/0.954:0.0792842779)/0.546:0.0267858362,((GBC00300.1_Rhizophagus_clarus:0.2825115221,(CAG8730727.1_Dentiscutata_erythropus:0.3099954533,CAG8572056.1_Claroideoglomus_candidum:0.7131532953)/0.999:0.2130764001)/0.287:0.0430680510,CAG8541753.1_Acaulospora_colombiana:0.1993283944)/0.89:0.0950284871)/0.2:0.0159312284,(GBC05615.1_Rhizophagus_clarus:0.0992900670,CAG8449816.1_Rhizophagus_irregularis:0.1332332531)/1:0.3632421150)/0.96:0.0802040616,(PKY38515.1_Rhizophagus_irregularis:0.4036341928,((GES82090.1_Rhizophagus_clarus:0.2639867974,(CAG8736455.1_Acaulospora_morrowiae:0.1444925851,CAG8616754.1_Diversispora_eburnea:0.2849928569)/0.995:0.3845825017)/0.747:0.1310031812,CAG8540359.1_Claroideoglomus_candidum:0.4522898063)/1:0.2685794555)/0.637:0.0743975454)/0.849:0.0641300306,((((((RDW75490.1_Coleophoma_cylindrospora:2.2016583977,RHZ67398.1_Diversispora_epigaea:0.0000020793)/0.397:0.0805412414,((CAG8520439.1_Claroideoglomus_candidum:0.0000021372,GJJ75682.1_Entomortierella_parvispora:2.1030031534)/0.898:0.4063052419,CAG8476324.1_Acaulospora_colombiana:0.4496391389)/0.985:0.2829511584)/0.971:0.2140959456,RHZ72462.1_Diversispora_epigaea:0.3663334481)/0.884:0.1216283043,(RIB28383.1_Gigaspora_rosea:0.2790924078,CAG8493848.1_Dentiscutata_erythropus:0.0000027464)/0.907:0.1329509367)/0.729:0.0692320576,(CAG8465471.1_Rhizophagus_irregularis:0.2452235752,CAG8629993.1_Rhizophagus_irregularis:0.1091399807)/0.992:0.2777163456)/0.993:0.1211581729,(CAG8529889.1_Funneliformis_mosseae:0.3750781619,((CAG8466503.1_Paraglomus_occultum:0.4478193417,CAG8542729.1_Paraglomus_brasilianum:0.3746058318)/0.547:0.0900395497,KAG9295810.1_Geosiphon_pyriformis:0.3676641865)/1:0.2913452145)/0.127:0.0000029498)/0.979:0.0414043617)/0.515:0.0410434627,CAG8624217.1_Paraglomus_brasilianum:0.5201602710)/1:0.1866386409,(CAB5373016.1_Rhizophagus_irregularis:0.4482464090,RHZ86449.1_Diversispora_epigaea:0.6030240764)/0.298:0.0456661183)/0.997:0.2016747027,(ORY04599.1_Basidiobolus_meristosporus_CBS_931.73:0.4654727155,KAG5457743.1_Olpidium_bornovanus:0.6057440571)/0.181:0.0127685518)/1:0.4187009354,((KAG2214255.1_Mucor_saturninus:0.5722999325,(ORZ03133.1_Syncephalastrum_racemosum:0.1249514190,CDS10488.1_Lichtheimia_ramosa:0.2349381893)/0.767:0.1434237944)/0.635:0.0649643067,ORZ14642.1_Absidia_repens:0.2426738565)/0.91:0.0899085211)/0.524:0.0566817177,RUS27738.1_Jimgerdemannia_flammicorona:0.3221428521)/0.126:0.0000029069)/0.96:0.1592039491,RUS15995.1_Endogone_sp._FLAS_F59071:0.6562438672)/0.54:0.0821609938,KAG2182367.1_Umbelopsis_isabellina:0.1180455009)/0.963:0.0775955923,KAF7726879.1_Apophysomyces_ossiformis:0.2392391944)/0.422:0.0848440863,(KAF1806948.1_Mucor_lusitanicus:0.1191217134,RCH81773.1_Rhizopus_stolonifer:0.0494249672)/0.882:0.1536222726)/1:0.4777484259,KAG2018472.1_Coprinopsis_cinerea:0.0000028532)/1:0.2108296914,(((KAF8173914.1_Pholiota_molesta:0.5164713284,SCV70240.1_Microbotryum_intermedium:1.4156274063)/0.374:0.1541733347,(KAF8710230.1_Rhizoctonia_solani:0.4866976234,KAB5595242.1_Ceratobasidium_theobromae:0.1276475840)/0.934:0.1823363696)/0.966:0.0725796715,KAG8698055.1_Ceratobasidium_sp._395:0.1496726896)/1:0.3600535203)/0.523:0.0655353794,(((((KAF7374334.1_Mycena_sanguinolenta:0.4810603566,((KAF4613570.1_Agrocybe_pediades:0.1642393695,(PPR06701.1_Gymnopilus_dilepis:0.1892650530,(KAF5327721.1_Psilocybe_cf._subviscida:0.1329210015,EIW84581.1_Coniophora_puteana_RWD_64_598_SS2:0.5456375100)/0.861:0.0897167484)/0.76:0.0925949285)/1:0.2666765657,((((((((KAF9534023.1_Crepidotus_variabilis:0.4219705754,(KAF5368423.1_Tetrapyrgos_nigripes:0.2630826233,(GAV99381.1_Lentinula_edodes:0.0870066097,KAF5375817.1_Gymnopus_confluens:0.1876762139)/1:0.4161462256)/0.739:0.1547107828)/0.391:0.0452247661,SJL10018.1_Armillaria_ostoyae:0.2147492413)/0.993:0.1228709979,PPR01842.1_Panaeolus_cyanescens:0.2917345753)/0.28:0.0214970223,((KAG7089200.1_Marasmius_oreades:0.1019108053,KTB29663.1_Moniliophthora_roreri:0.4573192131)/0.996:0.1957108467,KII85240.1_Plicaturopsis_crispa_FD_325_SS_3:0.2402034103)/0.971:0.1341170839)/0.126:0.0000025621,((KAF8591194.1_Ramaria_rubella:0.9406775991,EMS23747.1_Rhodotorula_toruloides_NP11:0.6632924553)/0.98:0.2831415355,KDQ52764.1_Jaapia_argillacea_MUCL_33604:0.4323823851)/0.903:0.1281567672)/0.93:0.1097800917,KIP06272.1_Phlebiopsis_gigantea_11061_1_CR5_6:0.4501116553)/0.384:0.0327249827,(GBE88073.1_Sparassis_crispa:0.0000026086,TFY55119.1_Fomitopsis_rosea:0.4174222528)/1:0.2104751326)/0.993:0.0790966554,(KAF7981325.1_Athelia_sp._TMB:0.4292073684,(KAF7793721.1_Pleurotus_ostreatoroseus:0.3043058419,TCD62483.1_Steccherinum_ochraceum:0.2827917625)/0.947:0.1190355419)/0.129:0.0006228684)/0.995:0.0775504749)/0.486:0.0413130851)/0.811:0.0633054033,((KIM80370.1_Piloderma_croceum_F_1598:0.4877371497,(KAF8910758.1_Mucidula_mucida:0.5978507104,TFL02130.1_Pterula_gracilis:0.3955268137)/0.126:0.0000023182)/0.876:0.0665259800,(TFK49748.1_Heliocybe_sulcata:0.5374311917,(PCH39368.1_Wolfiporia_cocos_MD_104_SS10:0.2314404113,PKK70713.1_Rhizophagus_irregularis:0.9944400458)/0.583:0.1753206439)/0.125:0.0000023603)/0.97:0.0737729249)/0.998:0.1319072735,(KAF8625240.1_Amanita_inopinata_Kibby_2008:0.5357337808,KAF7327351.1_Mycena_kentingensis_nom._inval.:0.1382106044)/0.304:0.0297618665)/0.873:0.0771786153,KIY48612.1_Fistulina_hepatica_ATCC_64428:0.5123060130)/0.908:0.1015943851,KAH6913618.1_Coprinopsis_sp._MPI_PUGE_AT_0042:0.1508678923)/0.98:0.1351061452)/0.636:0.0729998715,(KAF9459946.1_Lepista_nuda:0.5229439053,KAF5374512.1_Tricholomella_constricta:0.2779921559)/0.994:0.1813748598)/0.304:0.0782390505,CAG8533281.1_Claroideoglomus_candidum:1.0639915257)/0.611:0.1440176677,TFK27864.1_Coprinopsis_marcescibilis:0.1494572989)/0.996:0.6487360725,((((ESZ96600.1_Sclerotinia_borealis_F_4128:0.4028027715,KFY47927.1_Pseudogymnoascus_sp._VKM_F_4515_FW_2607:0.7308696573)/0.261:0.0591769356,RDW63529.1_Coleophoma_cylindrospora:0.2295589327)/0.95:0.3875516963,XP_038739028.1_Colletotrichum_Colletotrichum_karsti:0.3965070465)/0.931:0.3707441317,(((((((((((((((((((XP_044725543.1_Hirsutella_Hirsutella_rhossiliensis:0.1773973887,KAB5581182.1_Coniochaeta_sp._2T2.1:0.3845845803)/1:0.4469059276,(TVY40628.1_Lachnellula_subtilissima:0.3009833573,(TQS37591.1_Golovinomyces_magnicellulatus:0.3131886608,CAG8952119.1_Hymenoscyphus_fraxineus:0.3098817960)/0.993:0.2629404772)/0.23:0.0284359391)/0.553:0.0701795503,((XP_007291351.1_Marssonina_Marssonina_brunnea_f._sp._'multigermtubi'_MB_m1:0.3572623374,KFY49489.1_Pseudogymnoascus_sp._VKM_F_4515_FW_2607:0.4954258832)/0.731:0.1129383904,XP_024321684.1_Pseudogymnoascus_Pseudogymnoascus_destructans:0.3062639911)/0.934:0.0861467353)/0:0.0000024684,(XP_018068274.1_Mollisia_Mollisia_scopiformis:0.2916908370,XP_018135383.1_Pseudogymnoascus_Pseudogymnoascus_verrucosus:0.4628819700)/0.954:0.1318306685)/0.987:0.0519659573,((((KAF4902672.1_Colletotrichum_viniferum:0.1476491910,EPE02652.1_Ophiostoma_piceae_UAMH_11346:0.3511134317)/0.634:0.0322216999,XP_007296810.1_Marssonina_Marssonina_brunnea_f._sp._'multigermtubi'_MB_m1:0.1648554979)/1:0.3523188329,((RDW87807.1_Coleophoma_crateriformis:0.1864965081,(CZR56664.1_Phialocephala_subalpina:0.4445906555,(XP_040726259.1_Protomyces_Protomyces_lactucae_debilis:0.1856463703,XP_040777916.1_Cryphonectria_Cryphonectria_parasitica_EP155:0.7744521738)/1:0.3485204715)/0.945:0.1870745131)/0.996:0.2526419661,KAF0330605.1_Colletotrichum_asianum:0.3014368441)/0.274:0.0218351505)/0.941:0.1288355535,TKW57696.1_Colletotrichum_tanaceti:0.1207994076)/0.995:0.1048649454)/0.126:0.0000020218,KDN63173.1_Colletotrichum_sublineola:0.5172182648)/0.989:0.1181221894,XP_043025598.1_Diaporthe_Diaporthe_citri:0.5738753962)/0.299:0.0177961053,((XP_043031652.1_Diaporthe_Diaporthe_citri:0.2199902407,KAG9249334.1_Calycina_marina:0.4685724943)/0.865:0.0545976736,((KAF7185910.1_Pseudocercospora_fuligena:0.2678090895,RMZ19360.1_Hortaea_werneckii:0.2051288217)/0.856:0.1675432286,KAG9849912.1_Aureobasidium_Aureobasidium_Aureobasidium_melanogenum:0.5037878214)/0.993:0.1473593906)/0.566:0.0272142252)/0.994:0.0720235086,((CAG8977082.1_Hymenoscyphus_albidus:0.0631837472,ESZ97798.1_Sclerotinia_borealis_F_4128:0.6081415439)/0.92:0.1775181947,KAG4439442.1_Cadophora_sp._M221:0.4229160205)/0.878:0.0616125963)/0.126:0.0000029238,(CZR59363.1_Phialocephala_subalpina:0.2958912225,CZT11818.1_Rhynchosporium_agropyri:0.5163842097)/0.945:0.1833624844)/0.995:0.1098590909,RDW92369.1_Coleophoma_crateriformis:0.2587388518)/0.794:0.0911887425,((TVY19757.1_Lachnellula_arida:0.3817251538,TVY36411.1_Lachnellula_subtilissima:0.0826893235)/0.863:0.0943973359,(KFY66387.1_Pseudogymnoascus_sp._VKM_F_4515_FW_2607:0.2661100548,KFY77537.1_Pseudogymnoascus_sp._VKM_F_4517_FW_2822:0.0881922978)/0.995:0.1738850993)/0.996:0.1727614153)/0.953:0.0805033320,((KZL85182.1_Colletotrichum_incanum:0.3559192039,KAF7517263.1_Neopestalotiopsis_clavispora:0.2391476829)/0.977:0.1222721408,KAG4410529.1_Cadophora_malorum:0.4440295187)/0.988:0.1401372946)/0.126:0.0000022291,KAF4818671.1_Colletotrichum_tropicale:0.4917577714)/0.481:0.0550695634,XP_011121108.1_Orbilia_Orbilia_oligospora_ATCC_24927:0.6392831578)/0.991:0.1388597522,(((XP_016584683.1_Sporothrix_Sporothrix_schenckii_1099_18:0.2465877497,(XP_033436055.1_Daldinia_Daldinia_childiae:0.4452525093,XP_040776163.1_Cryphonectria_Cryphonectria_parasitica_EP155:0.0000026419)/0.984:0.2167974280)/0.929:0.1592984805,XP_007294676.1_Marssonina_Marssonina_brunnea_f._sp._'multigermtubi'_MB_m1:0.1979232920)/0.971:0.0759029814,(RYC61952.1_Xylaria_longipes:0.1910909226,((POS81373.1_Diaporthe_helianthi:0.3618854487,PSR79738.1_Coniella_lustricola:0.1292082372)/0.852:0.1199697096,KUI65203.1_Valsa_mali:0.1544082630)/0.937:0.0737316786)/1:0.1715597253)/0.872:0.0444603245)/0.136:0.0035306573,KAG9237866.1_Amylocarpus_encephaloides:0.4188300596)/1:0.4050009350,XP_011117843.1_Orbilia_Orbilia_oligospora_ATCC_24927:0.5293914579)/0.218:0.0568843694,((ROW04781.1_Valsa_malicola:0.0954824730,OBT72993.1_Pseudogymnoascus_sp._05NY08:0.3206229452)/0.775:0.2852749300,OAA56362.1_Sporothrix_insectorum_RCEF_264:0.0000023292)/1:0.7105538752)/0.921:0.5557617727)/1:0.8356910428)/0.719:0.3208554262,((((((((((((((((((((((XP_011527810.1_Homo_sapiens:2.6114527668,KAG8812743.1_Serendipita_sp._399:0.0000024010)/0.774:0.3044179493,(KAF9779825.1_Thelephora_terrestris:0.5539235271,(KAH0830351.1_Lanmaoa_asiatica:0.9019211064,TIA89558.1_Wallemia_hederae:0.1057497671)/1:1.3315935388)/0.126:0.0000021915)/0.586:0.0668532651,PRQ70563.1_Rhodotorula_toruloides:0.7217035148)/0.903:0.1678284946,KAG2346929.1_Suillus_weaverae:0.3377146113)/0.267:0.0246495979,(KAF8487679.1_Gautieria_morchelliformis:0.2829431749,(KZT30004.1_Neolentinus_lepideus_HHB14362_ss_1:0.2518697079,((KAF7289223.1_Mycena_indigotica:0.1685354552,KAF6760104.1_Tulosesus_angulatus:0.6025702063)/0.991:0.2870611124,XP_001830404.1_Coprinopsis_Coprinopsis_cinerea_okayama7#130:0.4591713532)/0.965:0.2326656455)/0.445:0.0625993652)/0.983:0.1456369945)/0.743:0.0513771643,(MBW0467177.1_Austropuccinia_psidii_MF_1:0.5499630080,PLW56676.1_Puccinia_coronata_f._sp._avenae:0.0794715345)/1:0.5321110968)/0.97:0.1125518056,(SCZ92357.1_Microbotryum_Microbotryum_saponariae:0.4153418767,KAG0655941.1_Rhodotorula_mucilaginosa:0.1672302248)/1:0.6123629436)/0.126:0.0000020800,(GBC02783.1_Rhizophagus_Rhizophagus_clarus:0.4912295774,((((KAF5321560.1_Psilocybe_cf._subviscida:0.5468974115,KAF8290872.1_Clavulina_sp._PMI_390:0.3629207642)/0.865:0.0835668350,(XP_006460900.1_Agaricus_Agaricus_bisporus_var._bisporus_H97:0.4688520009,KAF8638053.1_Volvariella_volvacea_WC_439:0.5594527425)/0.68:0.0949179472)/0.779:0.0497586529,((((XP_012184793.1_Fibroporia_Fibroporia_radiculosa:0.1745612538,TFY58406.1_Dentipellis_fragilis:0.4568020593)/0.735:0.1088454404,(KAF9495270.1_Pleurotus_eryngii:0.3538236389,(KAE9408601.1_Gymnopus_androsaceus_JB14:0.4533592001,TFY53570.1_Dentipellis_fragilis:0.0090245046)/0.795:0.1700866670)/0.988:0.2607148534)/0.899:0.0944445280,KAG6821026.1_Arthromyces_matolae:0.3762856307)/0.928:0.1123457637,KAF8070354.1_Lyophyllum_atratum:0.2856108593)/0.82:0.0655001107)/0.999:0.1538122925,KDQ07491.1_Botryobasidium_botryosum_FD_172_SS1:0.1683346492)/0.855:0.1433408000)/0.803:0.0836092148)/0.86:0.0704909697,KZS90741.1_Sistotremastrum_niveocremeum_HHB9708:0.7240713724)/0.202:0.0352810889,(XP_014570080.1_Mixia_Mixia_Mixia_osmundae_IAM_14324:0.3917117771,PRQ72571.1_Rhodotorula_toruloides:0.0945415209)/1:0.2093368387)/0.626:0.0792853491,((CDH58413.1_Lichtheimia_corymbifera_JMRC_FSU_9682:0.2032307669,ORZ01605.1_Syncephalastrum_racemosum:0.2431305047)/0.999:0.3340376067,(RUS16702.1_Endogone_sp._FLAS_F59071:0.3779966428,OZJ02895.1_Bifiguratus_adelaidae:0.3503506527)/0.473:0.1209782057)/1:0.3573372568)/0.993:0.1162521223,((EIE86752.1_Rhizopus_delemar_RA_99_880:0.1623527533,(((KAG1119379.1_Rhizopus_arrhizus:0.3953964785,KAG2225481.1_Mucor_circinatus:0.0298007131)/0.995:0.1218234858,KAG2205113.1_Mucor_saturninus:0.0984844465)/0.125:0.0000026137,KAF9973165.1_Modicella_reniformis:0.0000023487)/0.186:0.0523943686)/1:0.2339664234,RUS17286.1_Endogone_sp._FLAS_F59071:0.1528112976)/0.999:0.2334600799)/0.406:0.0348141077,((KAF8942959.1_Haplosporangium_gracile:0.3371778368,(KAA1110657.1_Puccinia_graminis_f._sp._tritici:0.7334150906,XP_007414785.1_Melampsora_Melampsora_larici_populina_98AG31:0.1729566339)/1:0.4257852405)/0.688:0.1345844203,ORX90576.1_Basidiobolus_meristosporus_CBS_931.73:0.4890639632)/0.735:0.0976763480)/0.992:0.1108865173,((((CAG8449324.1_Diversispora_eburnea:0.2833338540,GBC20933.1_Rhizophagus_irregularis_DAOM_181602=DAOM_197198:0.1693637972)/0.994:0.1765195856,CAG8500502.1_Acaulospora_colombiana:0.1378563076)/1:0.3065843778,CAG8523901.1_Paraglomus_occultum:0.4070505594)/0.379:0.0237362735,((ORX92162.1_Basidiobolus_meristosporus_CBS_931.73:0.5776586324,(RUS34087.1_Jimgerdemannia_flammicorona:0.4064492189,((KAF1807733.1_Mucor_lusitanicus:0.0105872749,(ORE11939.1_Rhizopus_microsporus_var._microsporus:0.0611471691,(ORZ20603.1_Absidia_repens:0.4222899427,ORX48758.1_Hesseltinella_vesiculosa:0.3166952565)/0.995:0.2084765438)/0.999:0.3116505420)/1:0.4679508293,(OZJ06884.1_Bifiguratus_adelaidae:0.3190468467,KAG2181422.1_Umbelopsis_isabellina:0.5714660261)/0.184:0.0223589675)/1:0.4618351088)/0.532:0.1045094392)/0.697:0.1336161197,((ORZ27098.1_Lobosporangium_transversale:0.0950037498,((KAF9400859.1_Mortierella_sp._AD011:0.2436299462,KAF9901410.1_Lobosporangium_transversale:0.4280567122)/0.782:0.1394851882,KAG0024639.1_Podila_clonocystis:0.1130268084)/0.545:0.1167116725)/0.617:0.1011381492,KAG0324407.1_Dissophora_globulifera:0.2201613377)/1:0.7319079976)/0.386:0.0495060246)/0.99:0.1036315275)/0.944:0.0889460045,((((((((((((XP_011527811.1_Homo_sapiens:0.0000027387,XP_047296682.1_Homo_sapiens:0.0000028874)/1:2.0473145588,CAG8689045.1_Cetraspora_pellucida:0.0000022443)/0.694:0.2563465827,(CAG8679986.1_Racocetra_fulgida:0.3404661689,CAG8783702.1_Cetraspora_pellucida:0.4314763372)/0.648:0.1039196275)/0.996:0.2409623992,(((((RYE14656.1_Sphingobacteriaceae_bacterium:2.7866226006,CAB5362565.1_Rhizophagus_irregularis:0.1356237371)/0:0.0324049512,GET02508.1_Rhizophagus_clarus:0.4881105752)/0.993:0.2877935219,KAG9284549.1_Geosiphon_pyriformis:0.3601504659)/0.765:0.1041620151,RHZ72465.1_Diversispora_epigaea:0.7496005993)/0.979:0.1552474364,CAB4436513.1_Rhizophagus_irregularis:0.3309890332)/0.833:0.1248524343)/0.989:0.1339198780,((CAG8593801.1_Ambispora_gerdemannii:0.8802952932,CAG8538319.1_Paraglomus_brasilianum:0.3784237040)/0.16:0.0114673110,CAG8457500.1_Ambispora_gerdemannii:0.3907980935)/0.808:0.0676821162)/0.952:0.0765318330,CAG8455734.1_Paraglomus_brasilianum:0.1763303150)/0.366:0.0559554386,CAG8481465.1_Ambispora_leptoticha:0.5864071663)/0.642:0.0823861721,(((XP_025171329.1_Rhizophagus_Rhizophagus_Rhizophagus_Rhizophagus_Rhizophagus_irregularis:0.3220359483,((CAG8629607.1_Dentiscutata_erythropus:0.0681429087,CAG8627907.1_Racocetra_fulgida:0.0510638675)/0.41:0.0498669753,CAG8750206.1_Dentiscutata_erythropus:0.0471921553)/0.908:0.1065823057)/0.739:0.0637834024,CAG8436607.1_Funneliformis_mosseae:0.7157773094)/0.457:0.0759037711,CAG8560447.1_Acaulospora_morrowiae:0.6309021015)/0.936:0.1157861291)/1:0.1200393403,((((RIA93050.1_Glomus_cerebriforme:0.4604422852,CAG8435696.1_Claroideoglomus_candidum:0.4170258626)/0.755:0.1395419086,CAG8443153.1_Funneliformis_mosseae:0.5634072871)/0.224:0.0326295977,CAG8461631.1_Acaulospora_morrowiae:0.5375118676)/1:0.2377789017,CAG8534163.1_Diversispora_eburnea:0.4614181607)/0.156:0.0057930092)/0.987:0.1598732410,CAG8578858.1_Paraglomus_brasilianum:0.5944902179)/0.583:0.0977041043,CAG8523272.1_Paraglomus_occultum:0.2182448806)/0.974:0.1035061495,KAG9103924.1_Ceratobasidium_sp._370:0.6358887170)/0.266:0.0280502989)/0.989:0.1166393286,((KAG9295032.1_Geosiphon_pyriformis:0.4061874028,RUP13806.1_Jimgerdemannia_flammicorona:0.7164648967)/0.735:0.1077843356,((((((XP_013236622.1_Mitosporidium_Mitosporidium_Mitosporidium_Mitosporidium_daphniae:0.8705237673,KAF9178642.1_Haplosporangium_sp._Z_767:0.0027432622)/0.201:0.0927177658,(KAG0345721.1_Podila_humilis:0.0229420374,KAF9377130.1_Podila_verticillata:0.1387696900)/0.992:0.0645892312)/0.733:0.0249884180,KAF9968564.1_Mortierella_alpina:0.0000023979)/0.977:0.0473485972,(KAG0209189.1_Mortierella_sp._GBA30:0.0363224877,KAF9970848.1_Actinomortierella_ambigua:0.2163121312)/0.822:0.0444682956)/0.951:0.0235738460,(((((KAF9410719.1_Podila_epigama:0.1503626414,KAG0367976.1_Gamsiella_multidivaricata:0.0281158377)/0.442:0.0156245075,(KAF8984943.1_Entomortierella_lignicola:0.0169497568,KAF9439346.1_Entomortierella_beljakovae:0.0952354011)/1:0.0963050499)/0.125:0.0000023464,(KAG0329458.1_Dissophora_globulifera:0.0000022981,KAF9914721.1_Lobosporangium_transversale:0.0672545160)/0.985:0.0216077181)/0.129:0.0000022496,KAF9363894.1_Mortierella_sp._NVP85:0.0642560088)/0.289:0.0237033609,(KAG0300507.1_Linnemannia_gamsii:0.0000025279,KAF9928514.1_Linnemannia_zychae:0.0212326333)/0.928:0.0219587106)/0.903:0.0229416418)/0.662:0.0415896935,KAF9580209.1_Lunasporangiospora_selenospora:0.0000023019)/1:0.4576450219)/0.753:0.0717264365)/0.97:0.1285652712,(((ORX93091.1_Basidiobolus_meristosporus_CBS_931.73:0.6154849698,ORX90575.1_Basidiobolus_meristosporus_CBS_931.73:0.3324520207)/0.839:0.2383005485,ORX95808.1_Basidiobolus_meristosporus_CBS_931.73:0.6407229033)/0.974:0.1530147510,(((CAG8547062.1_Paraglomus_brasilianum:0.3130738626,((ORZ21391.1_Absidia_repens:0.1380941492,KAG2195115.1_Mucor_plumbeus:0.4606192839)/1:0.2946248644,KAG2178239.1_Umbelopsis_isabellina:0.2425481375)/0.811:0.1001463541)/0.929:0.0468830091,(((((ORZ05767.1_Absidia_repens:0.1780036618,OAD04677.1_Mucor_lusitanicus_CBS_277.49:0.3554567304)/0.804:0.0537712261,((KAG2224671.1_Mucor_circinatus:0.2428730070,(ORY92303.1_Syncephalastrum_racemosum:0.2195638640,CDH59449.1_Lichtheimia_corymbifera_JMRC_FSU_9682:0.3351632432)/1:0.2817519674)/0.397:0.0382402682,KAG2192799.1_Mucor_plumbeus:0.1590520228)/0.788:0.0577118564)/0.662:0.0868524646,(OAD79318.1_Phycomyces_blakesleeanus_NRRL_1555_:0.2491622160,OAD66928.1_Phycomyces_blakesleeanus_NRRL_1555_:0.6616896336)/0.622:0.1163151418)/0.997:0.2732331468,(RUO96440.1_Jimgerdemannia_flammicorona:0.3640294373,(OZJ05462.1_Bifiguratus_adelaidae:0.4947413821,KAG2171475.1_Umbelopsis_isabellina:0.6974201111)/0.659:0.0969517406)/0.973:0.3359166720)/0.858:0.1632286324,((RUS28493.1_Jimgerdemannia_flammicorona:0.0047759917,KAG2221186.1_Mucor_circinatus:1.1305144411)/0.955:0.3842336646,(OZJ04499.1_Bifiguratus_adelaidae:0.3824323265,KAG2185189.1_Umbelopsis_vinacea:0.3754357119)/0.986:0.1712377311)/0.828:0.0959675003)/0.997:0.0963926433)/0.127:0.0000023657,(OZJ05779.1_Bifiguratus_adelaidae:0.4600566327,KAG2176407.1_Umbelopsis_isabellina:0.7187695003)/0.968:0.1940453988)/0.949:0.0846084197)/0.126:0.0000023645)/1:0.5158195265,((KAG9326116.1_Mortierella_alpina:0.1191347146,KFH66885.1_Podila_verticillata_NRRL_6337:0.0682756594)/0.44:0.0490897644,KAF9196833.1_Haplosporangium_sp._Z_27:0.1609786610)/1:0.7016748528)/0.525:0.0895590454,((((((((((((((KXS11098.1_Gonapodya_prolifera_JEL478:4.3291748618,KAG9037981.1_Tulasnella_sp._JGI_2019a:0.3619728799)/0.317:0.1702529292,(EAU92817.2_Coprinopsis_cinerea_okayama7#130:0.2542958175,PSR76650.1_Phlebia_centrifuga:0.2486163865)/0:0.0040079043)/0.912:0.0695627722,KAG1885499.1_Suillus_subluteus:0.3211285071)/0.755:0.0476383772,((((KAF7303207.1_Mycena_kentingensis_nom._inval.:0.2781371177,KZO99652.1_Calocera_viscosa_TUFC12733:0.9721138101)/0.986:0.2494955730,KZT30814.1_Neolentinus_lepideus_HHB14362_ss_1:0.2585484935)/0.714:0.0609581191,(GAT53512.1_Mycena_chlorophos:0.3344618203,KAF7356995.1_Mycena_venus:0.0421853415)/1:0.1759795826)/0.965:0.0521666228,(KAG8880722.1_Tulasnella_sp._332:0.0000024831,KAG8874490.1_Tulasnella_sp._331:0.1284037525)/1:0.5699547081)/0.127:0.0000027746)/0.993:0.0755391418,((GAT61027.1_Mycena_chlorophos:0.2136172358,KLO06788.1_Schizopora_paradoxa:0.5101512531)/0.777:0.0423085891,(OCB87141.1_Sanghuangporus_baumii:0.2385096606,(XP_007860842.1_Gloeophyllum_Gloeophyllum_trabeum_ATCC_11539:0.2698338977,KAH7105754.1_Auriculariales_sp._MPI_PUGE_AT_0066:0.4753593183)/0.961:0.1429765689)/0.881:0.0485818618)/0.865:0.0734304463)/0.21:0.0104009134,(KAF7290982.1_Mycena_chlorophos:0.0203640986,GAT53041.1_Mycena_chlorophos:0.0000021566)/1:0.6633763919)/0.948:0.0468080115,KAG8855517.1_Tulasnella_sp._330:0.4007399290)/0.849:0.0400492723,(((((KAG8943810.1_Tulasnella_sp._424:0.5388840194,(SCV72166.1_Microbotryum_intermedium:0.5569070189,POY74527.1_Rhodotorula_taiwanensis:0.4766617660)/1:0.7431472929)/0.643:0.0718275221,((KAG9050343.1_Tulasnella_sp._UAMH_9824:0.3726209473,CAD6590721.1_Tremellales_sp._Tagirdzhanova_0007:0.7287409578)/0.127:0.0000023918,KAF8336633.1_Cantharellus_anzutake:0.5067780464)/0.542:0.1149517837)/0.982:0.0780067303,KAG8959670.1_Tulasnella_sp._419:0.4774342755)/0.125:0.0000022363,(KAG8949649.1_Tulasnella_sp._424:0.1252050135,KAG8942805.1_Tulasnella_sp._424:0.6907078902)/0.995:0.0894174128)/1:0.0780628746,(((KAG8692812.1_Ceratobasidium_sp._395:0.0955258797,((XP_043187377.1_Rhizoctonia_Rhizoctonia_solani:0.1207888618,KAB5592603.1_Ceratobasidium_theobromae:0.2048546675)/0.978:0.2163733445,ELU44476.1_Rhizoctonia_solani_AG_1_IA:0.9149348586)/0.286:0.0358475370)/0.978:0.0750440065,QRW00558.1_Ceratobasidium_sp._AG_Ba:0.1955107333)/0.997:0.1778847735,KZT35608.1_Sistotremastrum_suecicum_HHB10207_ss_3:0.4197634790)/0.878:0.0755324402)/0.966:0.0274540263)/0.127:0.0000021992,(((((PAV22604.1_Pyrrhoderma_noxium:1.8732393469,KAF8321316.1_Clavulina_sp._PMI_390:0.2448327960)/0.484:0.1008763529,KZT55633.1_Calocera_cornea_HHB12733:1.0619227813)/0.639:0.0948975248,((((TFY60346.1_Fomitopsis_rosea:0.2808285210,KAF7302972.1_Mycena_kentingensis_nom._inval.:0.5489662923)/0.484:0.0833842926,VDC00644.1_Peniophora_sp._CBMAI_1063:0.4399875132)/0.886:0.1769542001,KZT51348.1_Calocera_cornea_HHB12733:0.2797909409)/0.66:0.0844701778,KZS96753.1_Sistotremastrum_niveocremeum_HHB9708:0.7387260501)/0.951:0.1364973913)/0.449:0.0523239426,KAG8975310.1_Tulasnella_sp._425:0.4434746901)/0.957:0.0648104094,((KAF8133481.1_Mycena_galopus_ATCC_62051:0.2283847884,TRM65025.1_Auriculariopsis_ampla:0.4089458066)/0.462:0.0426795716,GAT49378.1_Mycena_chlorophos:0.5453747607)/0.195:0.0079417188)/0.981:0.0518082856)/1:0.1983169602,((((((KIJ23956.1_Sphaerobolus_stellatus_SS14:0.5590168904,KAF8575748.1_Ramaria_rubella:0.2714458895)/1:0.3358986018,KAF5322616.1_Psilocybe_cf._subviscida:0.1389696902)/0.996:0.1760561901,KAG8907820.1_Tulasnella_sp._403:0.4851389420)/0.859:0.0790713392,(((KAF9527346.1_Crepidotus_variabilis:0.3077463601,KAF4620527.1_Agrocybe_pediades:0.4174778069)/0.86:0.0535011051,KAF8966425.1_Flammula_alnicola:0.1620017740)/0.126:0.0000021228,KAF5321848.1_Psilocybe_cf._subviscida:0.4027083323)/0.999:0.1217360777)/0.93:0.1151540762,((((KAF5332663.1_Tulosesus_angulatus:0.2018733965,KAF5313962.1_Tulosesus_angulatus:0.6961387716)/0.994:0.1828471387,KAH6890949.1_Coprinopsis_sp._MPI_PUGE_AT_0042:0.5258807814)/0.995:0.1812425457,CAA7261835.1_Agrocybe_aegerita:0.2540313365)/0.971:0.1428930722,KIY64954.1_Cylindrobasidium_torrendii_FP15055_ss_10:0.4641192406)/0.977:0.1487938377)/0.961:0.0778382888,(KAF7979985.1_Athelia_sp._TMB:0.5799660440,KIY43900.1_Fistulina_hepatica_ATCC_64428:0.5588442409)/0.404:0.0663618282)/0.689:0.0333822883)/0.908:0.0797787312,((TFK74340.1_Pluteus_cervinus:0.5828095090,ESK90814.1_Moniliophthora_roreri_MCA_2997:0.6018856216)/0.164:0.0426028000,KAG6837843.1_Arthromyces_matolae:0.2313159880)/0.981:0.0818441306)/0.858:0.0823382483,(KIO27146.1_Tulasnella_calospora_MUT_4182:0.2231112694,(KAG8846384.1_Tulasnella_sp._330:0.2458253329,(KZT62692.1_Calocera_cornea_HHB12733:0.3512187569,POY75480.1_Rhodotorula_taiwanensis:0.8183826482)/0.894:0.2362669947)/1:0.2405757659)/0:0.0679041114)/1:0.3637770250,KAG8951996.1_Tulasnella_sp._424:0.2764598983)/1:0.3138267515,(((((((((SCV68133.1_Microbotryum_intermedium:0.1867560345,(KWU42938.1_Rhodotorula_sp._JG_1b:0.3229613270,CEQ42044.1_Sporidiobolus_salmonicolor:0.2777094687)/0.989:0.3041466094)/0.996:0.3545488133,SCV68250.1_Microbotryum_intermedium:0.5246846584)/1:0.5132453314,SCV73351.1_Microbotryum_intermedium:0.3105458765)/0.908:0.1810556962,SGY43919.1_Microbotryum_silenes_dioicae:0.4243548974)/0.994:0.2358864082,POY76257.1_Rhodotorula_taiwanensis:0.0492116862)/0.69:0.0473358411,(KAG0657373.1_Rhodotorula_mucilaginosa:0.0000029579,RUS14319.1_Endogone_sp._FLAS_F59071:1.3685468068)/0.533:0.0954798879)/0.999:0.2308326347,KDE05251.1_Microbotryum_lychnidis_dioicae_p1A1_Lamole:0.6090546510)/0.468:0.0701315255,(TNY22151.1_Rhodotorula_diobovata:0.0000026478,XP_016274381.1_Rhodotorula_Rhodotorula_Rhodotorula_toruloides:1.1737487509)/0.993:0.4858712233)/0.988:0.1736097674,TKA58333.1_Rhodotorula_sp._CCFEE_5036:0.1515996779)/1:0.3286653780)/0.994:0.2764159166)/0.897:0.1149237630,((((((((KAF9579591.1_Lunasporangiospora_selenospora:0.1513727211,((KAG0048670.1_Gryganskiella_cystojenkinii:0.0715079446,KAF9359511.1_Mortierella_sp._AD094:0.1606913277)/0.75:0.0742610877,KAG0310162.1_Linnemannia_gamsii:0.0386959119)/0.941:0.0496322784)/1:0.1579861424,KAG0224686.1_Actinomortierella_wolfii:0.1060441798)/0.655:0.0375514281,KAF9168174.1_Actinomortierella_ambigua:0.0792971344)/1:0.6514113637,KAF9162649.1_Actinomortierella_ambigua:0.3442349918)/0.997:0.3819805471,KAF9214063.1_Podila_verticillata:0.1508851385)/0.125:0.0000022903,((KAG0338951.1_Podila_humilis:0.2085367427,KAF9369618.1_Podila_verticillata:0.0715275839)/1:0.5674513058,KAF9924084.1_Linnemannia_zychae:0.1129636818)/0.901:0.0769316784)/0.933:0.0434454084,((KAF8983129.1_Haplosporangium_bisporale:0.5207087574,GJJ72927.1_Entomortierella_parvispora:0.1238908430)/0.63:0.0982508957,(KAF9403090.1_Mortierella_sp._AD011:0.3341555779,KAG9320638.1_Mortierella_alpina:0.1723547047)/0.945:0.1431959213)/0.997:0.1828174080)/0.677:0.0646187538,(KAF9428652.1_Podila_epigama:0.0420370245,KAG0345389.1_Podila_humilis:0.1942746090)/0.954:0.0814458409)/1:0.3913592139)/0.437:0.0465136012,CAG8540133.1_Paraglomus_occultum:0.8700125949)/0.325:0.0558360429,(((((((((((KAF8847538.1_Acephala_macrosclerotiorum:2.7661398910,KZT59687.1_Calocera_cornea_HHB12733:0.0000022534)/0.97:0.5982060590,(((VDB96100.1_Peniophora_sp._CBMAI_1063:0.1124295408,KAF8343061.1_Cantharellus_anzutake:0.3985670190)/1:0.1244034298,KAF8321693.1_Clavulina_sp._PMI_390:0.5529327155)/0:0.0000020829,PVG04811.1_Serendipita_vermifera_'subsp._bescii':0.3300054732)/0.873:0.1105381900)/0.516:0.0432541341,(CAE6423021.1_Rhizoctonia_solani:0.2023469435,(CAE6457283.1_Rhizoctonia_solani:0.0000023922,KAB5594714.1_Ceratobasidium_theobromae:0.2615931654)/0.803:0.0702217314)/1:0.2104357572)/0.766:0.0638044395,(TDL17252.1_Rickenella_mellea:0.2527600488,CED85562.1_Phaffia_rhodozyma:0.5626690996)/0.965:0.1768224281)/0:0.0517564345,((KAG8924045.1_Tulasnella_sp._408:0.0000027740,KAG8909061.1_Tulasnella_sp._417:0.0000020690)/1:0.1258830930,((KAG8905648.1_Tulasnella_sp._403:0.3528710082,(PVG04823.1_Serendipita_vermifera_'subsp._bescii':0.2919424007,KIM22748.1_Serendipita_vermifera_MAFF_305830:0.1976813247)/1:0.1856013581)/0.739:0.0593651185,KAG8945783.1_Tulasnella_sp._424:0.3228605896)/0.819:0.0740345742)/1:0.0945221120)/0.917:0.1142794947,((((((KAF8266934.1_Lactarius_quietus:0.3539978700,KAH7104769.1_Auriculariales_sp._MPI_PUGE_AT_0066:0.6419072514)/0.528:0.0792362165,VDC07419.1_Peniophora_sp._CBMAI_1063:0.4870531180)/0.545:0.0423920237,KIY68498.1_Cylindrobasidium_torrendii_FP15055_ss_10:0.4581425735)/0.912:0.0614191380,KAG7446630.1_Guyanagaster_necrorhizus_MCA_3950:0.1997348147)/1:0.0489855613,EIM86328.1_Stereum_hirsutum_FP_91666_SS1:0.2818290613)/0.152:0.0033724177,((KIK80208.1_Paxillus_rubicundulus_Ve08.2h10:0.0000022255,KAG8911421.1_Tulasnella_sp._418:0.0000023808)/1:0.4684818281,KAF7969049.1_Athelia_sp._TMB:0.1217027300)/0.987:0.0959941771)/0.998:0.1701182699)/1:0.1559885033,(((EJT97464.1_Dacryopinax_primogenitus:0.1631400604,EJT97137.1_Dacryopinax_primogenitus:0.5963238584)/0.782:0.0735763881,KZT53847.1_Calocera_cornea_HHB12733:0.3041013764)/0.99:0.1874987961,KAG8716577.1_Ceratobasidium_sp._394:0.4446616436)/0.996:0.2181800261)/0.127:0.0000020016,EJU05830.1_Dacryopinax_primogenitus:0.5148649030)/0.997:0.1103746541,(KNZ45349.1_Puccinia_sorghi:0.8315681216,(KAG0662265.1_Rhodotorula_mucilaginosa:0.2089356072,(SCV73247.1_Microbotryum_intermedium:0.1503070299,SGZ07063.1_Microbotryum_silenes_dioicae:1.1584824975)/0.98:0.3037899669)/0.985:0.3887726453)/0.933:0.2425418586)/0.529:0.0604967408,KEI40594.1_Mixia_osmundae_IAM_14324:0.2651101958)/1:0.4804806021,((KAG5460064.1_Olpidium_bornovanus:0.9585626875,(((GJJ75740.1_Entomortierella_parvispora:0.4082129697,KFH74165.1_Podila_verticillata_NRRL_6337:0.1393079446)/0.127:0.0000027112,(KAF9584537.1_Lunasporangiospora_selenospora:0.2016837331,KAF9586311.1_Lunasporangiospora_selenospora:0.3951858441)/0:0.0243320551)/0.998:0.3056265539,KAF9976326.1_Actinomortierella_ambigua:0.5643175537)/0.97:0.3509270518)/0.879:0.2203722413,(((KAF9901698.1_Lobosporangium_transversale:0.1299537943,(KAF9354081.1_Mortierella_sp._AD094:0.0995477725,(KAH7056710.1_Linnemannia_elongata:0.0718090426,(KAG0263994.1_Actinomortierella_ambigua:0.1373741396,KAG0229373.1_Actinomortierella_wolfii:0.1068644390)/1:0.2492162419)/0.523:0.0299093566)/0.933:0.0509597707)/0.31:0.0236918377,((KAF9426978.1_Podila_epigama:0.1122862634,KAF9387105.1_Podila_verticillata:0.2060435887)/0.929:0.0671853280,KAG0347344.1_Podila_humilis:0.1475123870)/0.973:0.0540043070)/0.745:0.1606328848,((KAF9582778.1_Lunasporangiospora_selenospora:0.0000029598,KAF9959270.1_Mortierella_alpina:0.8104833735)/0.959:0.4042165458,KAG0251578.1_Actinomortierella_ambigua:0.6997053377)/1:0.8067685421)/0.956:0.3137122062)/0.969:0.1871271549)/0.988:0.2861318664)/0.865:0.1065873963)/0.868:0.1228611563)/0.944:0.1706321317,RUS26086.1_Jimgerdemannia_flammicorona:1.7480962915)/0.683:0.2417412582,((ORY44946.1_Rhizoclosmatium_globosum:0.7052511735,RKP21720.1_Rozella_allomycis_CSF55:1.1013118341)/0.802:0.2568326695,TPX76695.1_Chytriomyces_confervae:0.4967937347)/1:0.7038465295)/0.986:0.5792104569);
