# Supplementary material for: Fucose as a nutrient ligand for Dikarya and a building block of early diverging lineages
Source: IMA Fungus. 2023 Sep 5;14:17. doi: 10.1186/s43008-023-00123-8 (PMC10481521; doi:10.1186/s43008-023-00123-8)
Supplement: Supplementary file 3 — Additional file 3. Supplementary Table S1. [file 43008_2023_123_MOESM3_ESM.xlsx]

## Sheet: Supplementary Table S1
ENZYMES									TRANSPORTERS				LECTINS
EC	Recommended Name	Synonyms	Pfam id	Pfam name	UNIPROT ID	Comment	Present in Fungi?		TCDB ID	Description	Present in Fungi?		Name	Pfam ID	Pfam name	UNIPROT ID	Present in Fungi?
1.1.1.271	GDP-L-fucose synthase	GDP-beta-L-fucose:NADP+ 4-oxidoreductase (3,5-epimerizing), GDP-fucose synthase, GDP-fucose synthetase, GDP-L-fucose synthase, GDP-L-fucose synthetase, guanosine diphosphofucose synthetase	PF01370	Epimerase	Q13630		YES		1.C.39.5.4	Protein of 1305 aas with an N-terminal MACPF domain and C-terminal extracellular cystine-rich furin-like (Fu-sup), fucolectin (tocylectin; discoidin; FTP; a fucose-binding lectin) and cystine-rich scavenger receptor (SRCR; extracellular protein-protein interaction) domains (in this order, N- to C-terminus).	Hard to verify		Tectonin	PF19193	Tectonin	B0CZL6	YES
4.2.1.47	GDP-mannose 4,6-dehydratase		PF16363	GDP_Man_Dehyd	O60547		YES		2.A.1.1.1	Galactose:H+ symporter, GalP. Also transports glucose, xylose, fucose (6-deoxygalactose)	YES - 2.A.1 in general, but specificity is uknown		PhoSL	-	-	A0A384E107	YES
2.4.1.152 2.4.1.214 2.4.1.65	L-fucosyltransferases	4-galactosyl-N-acetylglucosaminide 3-alpha-L-fucosyltransferase, alpha (1,3) fucosyltransferase, alpha (1,3)-fucosyltransferase, alpha 1,3 fucosyltransferase, alpha 1,3/4 fucosyltransferase Lewis 2, alpha 3-fucosyltransferase IX, alpha(1,3)-fucosyltransferase VII, alpha(1,3)fucosyltransferase IV, alpha(1,3)fucosyltransferase VII, alpha(1-3)fucosyltransferase, alpha-(1,3)-fucosyltransferase, alpha…	PF00852, PF17039	Glyco_transf_10, Glyco_tran_10_N	P22083 Q11130 P21217		YES		2.A.1.1.60	The major hexose transporter, Htr1	YES - 2.A.1 in general, but specificity is uknown		Agglutinin+RicinB (MOA)	PF14200; PF18021	RicinB_lectin_2 + Agglutinin_C	Q8X123	YES
2.4.1.-	Fucosyltransferase		PF03254	XG_FTase	Q9SWH5		YES		2.A.1.1.83	The cellobiose/cellotriose/cellodextrin/lactose transporter, Cdt-2, of 525 aas and 12 TMSs. It appears to be capable of catalyzing efflux of 2'-fucosyllactose (2'FL)	YES - 2.A.1 in general, but specificity is uknown		PA-IIL	PF07472	PA-IIL	Q9HYN5	YES
2.4.1.221	peptide-O- fucosyltransferase	ALL possible 1,3 1,6 1,2depends on subfamily, Strobilurin A biosynthesis cluster protein l1	PF10250	O-FucT	Q9Y2G5		YES		2.A.1.1.91	Solute carrier family 2	YES - 2.A.1 in general, but specificity is uknown		Galectin (CGL2)	PF00337	Gal-bind_lectin	Q9P4R8	YES
2.4.1.68	glycoprotein 6-alpha- L-fucosyltransferase	alpha(1,6)fucosyltransferase, alpha-1,6-fucosyltransferase, alpha-6-fucosyltransferase, alpha1,6-fucosyltransferase, alpha1-6,fucosyltransferase, fucosyltransferase 8, fucosyltransferase, guanosine diphosphofucose-glycoprotein, GDP-beta-L-fucose:glycoprotein (L-fucose to asparagine-linked N-acetylglucosamine of N4-{N-acetyl-beta-D-glucosaminyl-(1->2)-alpha-D-mannosyl-(1->3)-[N-acetyl-beta-D-gluco…	PF14604, PF19745	SH3_9, FUT8_N_cat	Q9BYC5		YES		2.A.1.7.1	L-Fucose:H+ symporter	NO		Fungal_lectin (AAL)	PF07938	Fungal_lectin	P18891	YES
2.4.1.222	O-fucosylpeptide 3-beta-N-acetylglucos-aminyltransferase	acetylglucosaminylferase, uridine diphosphoacetylglucosamine:fucosyglycoprotein beta1-3-, Fringe O-fucose-beta1,3-N-acetylglucosaminyltransferase, O-fucose-beta1,3-N-acetylglucosaminyltransferase, O-fucosylpeptide 3-beta-N-acetylglucosaminyltransferase, O-fucosylpeptide beta-1,3-N-acetylglucosaminyltransferase, O-fucosylpeptide-3-beta-N-acetylglucosaminyltransferase, UDP-acetylglucosamine:fucosyl…	PF02434	Fringe	Q8NES3		YES		2.A.2.1.2	Probable fucosyl-α-1,6-N-acetylglucosamine uptake porter, AlfD	NO		DUF346	PF03984	DUF346	Q7N8J0	YES
2.7.1.52	fucokinase	ATP:beta-L-fucose 1-phosphotransferase, fucokinase, fucokinase/L-fucose-1-P-guanylyltransferase, fucokinase:GDP-fucose pyrophosphorylase, fucose kinase, kinase, fuco- (phosphorylating), L-fucokinase, L-fucokinase/guanosine 5'-diphosphate-L-fucose pyrophosphorylase, L-fucokinase/guanosine-5'-diphosphate-Fuc pyrophosphorylase, L-fucokinase:GDP-fucose pyrophosphorylase, L-fucose kinase, L-fucose kin…	PF07959,PF08544, PF00288	Fucokinase, GHMP_kinases_C, GHMP_kinases_N	Q8N0W3		YES		2.A.21.3.1	Glucose or galactose:Na+ symporter, SGLT1 (galactose > glucose > fucose)	NO		Lectin_legB	PF00139	Lectin_legB	P02866	YES
2.7.7.30	fucose-1-phosphate guanylyltransferase	fucose-1-phosphate guanylyltransferase, GDP-fucose pyrophosphorylase, GDP-L-fucose pyrophosphorylase, GDP-L-fucose pyrophosphorylase (Fpgt), GDP-L-fucose-synthesizing enzymes, GDPfucose pyrophosphorylase, GTP fucose pyrophosphorylase, GTP fucose pyrophosphorylase (GFPP), GTP:beta-L-fucose-1-phosphate guanylyltransferase, guanosine diphosphate L-fucose pyrophosphorylase, guanosine triphosphate fuc…	PF07959	Fucokinase	O14772		YES		2.A.7.15.2	The Golgi transporter, SQV-7	Hard to verify		RicinB_like (CCL2)	Interpro: Ricin_B-like_lectins		B3GA02	YES
3.2.1.51	alpha-L-fucosidase	alpha-fucosidase, alpha-L fucosidase, alpha-L-fucosidase, alpha-L-fucosidase 1, alpha-L-fucosidase 2, alpha-L-fucosidase I, alpha-L-fucosidase iso2, alpha-L-fucosidase isoenzyme 1, Alpha-L-fucoside fucohydrolase, alpha-L-fucoside fucohydrolase 2, fucosidase, alpha-L-1, tissue, serum alpha-L-fucosidase	PF01120, PF16757	Alpha_L_fucos, Fucosidase_C	Q9BTY2		YES		2.A.7.10.4	Endoplasmic reticular multifunctional nucleotide sugar transporter, Efr	YES		-	PF00059	Lectin_C	-	NO
3.2.1.63	1,2-alpha-L-fucosidase	1,2-alpha-L-fucosidase, 2-alpha-L-fucopyranosyl-beta-D-galactoside fucohydrolase, alpha(1,2) fucosidase, alpha-(1--> 2)-L-fucosidase, alpha-fucosidase, alpha-L-fucosidase, alpha-L-fucosidase II, fucosidase, 1,2-alpha-L-	PF14498	Glyco_hyd_65N_2	Q6JV24		YES		2.A.7.16.1	The GDP-fucose transporter (GFT)	YES		-	PF15910	V-set	-	NO
4.2.1.68	L-fuconate dehydratase	dehydratase, L-fuconate, L-fuconate dehydratase, L-fuconate hydratase, L-fuconate hydro-lyase (2-dehydro-3-deoxy-L-fuconate-forming)	PF13378, PF02746	MR_MLE_C, MR_MLE_N	Q8P3K2		YES		2.A.7.16.2	Golgi GDP-fucose-specific transporter, Gfr or CG9620	YES		-	PF01376	Enterotoxin_b	-	NO
5.1.3.29	L-fucose mutarotase	L-fucose 1-epimerase, L-fucose mutarotase	PF05025	RbsD_FucU	A2VDF0		YES		3.A.1.1.47	ABC-type fucose uptake porter FucABCD	YES - 3.A.1 in general, but specificity is uknown		-	PF09199	SSL_OB	-	NO
2.4.1.327	aclacinomycin-T 2-deoxy-L-fucose transferase	aclacinomycin-T 2-deoxy-L-fucose transferase, dTDP-2-deoxy-beta-L-fucose:7-(alpha-L-rhodosaminyl)aklavinone 2-deoxy-alpha-L-fucosyltransferase, L-2-deoxyfucosyltransferase	PF06722	DUF1205	Q9L555		NO		3.A.1.2.5	Multiple sugar (arabinose, xylose, galactose, glucose, fucose) putative porter	YES - 3.A.1 in general, but specificity is uknown		-	PF00754	F5_F8_type_C	-	NO
2.4.1.344	type 2 galactoside alpha-(1,2)-fucosyltransferase	alpha-(1->2)-L-fucosyltransferase, alpha-2-fucosyltransferase, alpha-2-L-fucosyltransferase, beta-galactoside alpha(1->2)fucosyltransferase, blood group H alpha-2-fucosyltransferase, blood-group substance H-dependent fucosyltransferase, galactoside 2-alpha-L-fucosyltransferase 1, galactoside 2-alpha-L-fucosyltransferase 2, GDP fucose-lactose fucosyltransferase, GDP-beta-L-fucose:beta-D-galactosyl…	PF01531	Glyco_transf_11	P19526		NO		3.A.1.5.30	Putative fucose-glucose oligosaccharide porter. Binds xyloglucan hepta-, octa-, nonasaccharides with beta-1,4- tetraglucosyl backbones	YES - 3.A.1 in general, but specificity is uknown		Variable Lymphocyte Receptor (VLR) RBC36	PF11921 PF13855	DUF3439 LRR_8	Q2VGE8	NO
2.4.1.40	glycoprotein-fucosylgalactoside alpha-N-acetylgalactosaminyltransferase	fucosylgalactose acetylgalactosaminyltransferase, glycoprotein-fucosylgalactoside alpha-N-acetylgalactosaminyltransferase, UDP-N-acetyl-D-galactosamine:alpha-L-fucosyl-1,2-D-galactose 3-N-acetyl-D-galactosaminyltransferase, UDP-N-acetyl-D-galactosamine:glycoprotein-alpha-L-fucosyl-(1->2)-D-galactose 3-N-acetyl-D-galactosaminyltransferase	PF03414	Glyco_transf_6	P16442		NO		4.A.6.1.13	Fucosyl-α-1,3-N-acetylglucosamine PTS uptake porter, AlfEFG	NO		fimbrial adhesin FedF	-	-	Q47212	NO
2.4.1.69	type 1 galactoside alpha-(1,2)-fucosyltransferase	alpha (1,2)fucosyltransferase, alpha (1,2)fucosyltransferase 2, alpha (1,2)fucosyltransferase I, alpha 1, 2-fucosyltransferase 1, alpha(1,2)-fucosyltransferase, alpha(1,2)-fucosyltransferase-I, alpha(1,2)fucosyltransferase, alpha(1,2)fucosyltransferase I, alpha-(1,2)-fucosyltransferase, alpha-(1->2)-L-fucosyltransferase, alpha-1,2-fucosyltransferase, alpha-2-fucosyltransferase, alpha-2-L-fucosylt…	PF00535	Glycos_transf_2	Q10981		NO		4.A.6.1.9	The fucose PTS uptake transporter, IIA/IIB/IIC/IIDFuc (FcsABCD)	NO		Helicobacter pylori adhesin BabA	PF01856 PF18304	HP_OMP SabA_adhesion	Q9ZKV2	NO
							NO		9.B.97.1.4	Putative fucose 4-O acetylase (346aas; 10 putative TMSs)	NO		Macrophage mannose receptor 1	fn2 Lectin_C Ricin_B_lectin	PF0004 PF00059 PF00652	P22897	NO
3.1.6.B2	fucoidan-2-sulfatase	fucoidan-2-sulfatase, poly[(1->3/4)-alpha-L-fucoside-2-sulfate] sulfohydrolase, sulfated fucoidan exo-2O-sulfatase	PF00884	Sulfatase	A0A1B1Y5P4		NO						Streptococcal hemagglutinin	PF1893 PF00746 PF19259	aRib Gram_pos_anchor KxYKxGKxW_sig	A8AWU7	NO
3.2.1.111	1,3-alpha-L-fucosidase	1,3-alpha-L-fucosidase, 3-alpha-L-fucosyl-N-acetylglucosaminyl-glycoprotein fucohydrolase, almond emulsin fucosidase I, alpha(1,3/4)-transfucosidase, alpha-1,3/4-L-fucosidase, alpha-L-fucosidase I, core fucosidase I, fucosidase, 1,3-alpha-L-	PF00852	Glyco_transf_10	I0DHK8		NO
			PF17039	Glyco_tran_10_N			NO
3.2.1.127	1,6-alpha-L-fucosidase	1,6-alpha-L-fucosidase, 6-L-fucosyl-N-acetyl-D-glucosaminylglycopeptide fucohydrolase, alpha-L fucosidase, alpha-L-fucosidase, fucosidase, 1,6-alpha-L-	PF01120	Alpha_L_fucos	G8UMQ6		NO
							NO
							NO
3.2.1.211	endo-(1->3)-fucoidanase	endo-(1->3)-fucoidanase, poly[(1->3)-alpha-L-fucoside-2/4-sulfate] glycanohydrolase	PF00274	Glycolytic	outdated - look to 3.2.1.44		NO
3.2.1.212	endo-(1->4)-fucoidanase	endo-(1->4)-fucoidanase, endo-1,4-fucoidanase, poly[(1->4)-alpha-L-fucoside-2-sulfate] glycanohydrolase, poly[(1->4)-alpha-L-fucoside-2/3-sulfate] glycanohydrolase	PF18962	Por_Secre_tail	outdated - look to 3.2.1.44		NO
3.2.1.38	beta-D-fucosidase	1,4-beta-fucoside hydrolase, beta-D-fucosidase, beta-D-fucoside fucohydrolase, beta-D-galactosidase/beta-D-fucosidase, beta-D-gluco/fuco/galactosidase, beta-D-glucosidase/beta-D-fucosidase, beta-fucosidase, beta-fucosidase I, beta-fucosidase II	PF00232	Glyco_hydro_1	P94248		NO
3.2.1.44	fucoidanase	fucoidanase	-	-	Q08I46 A0A455R2M4	transferred to EC 3.2.1.211 and EC 3.2.1.212	NO
3.2.1.B47	exo-fucoidanase	exo-fucoidanase, exo-type fucoidanase, exofucoidanase, poly[(1->3/4)-alpha-L-fucoside-2/4-sulfate] glycanohydrolase	no data	no data	no data		NO
3.4.21.10	acrosin	53 kDa fucose-binding protein	PF00089	Trypsin	P10323		NO
4.2.1.67	D-fuconate dehydratase	D-fuconate dehydratase, D-fuconate hydro-lyase (2-dehydro-3-deoxy-D-fuconate-forming), Dehydratase, D-fuconate	PF00920	ILVD_EDD	B5ZZ34		NO
5.1.3.28	UDP-N-acetyl-L-fucosamine synthase	UDP-N-acetyl-L-fucosamine synthase	PF02350	Epimerase_2	A0A0R3AA01		NO
5.3.1.25	L-fucose isomerase	D-Arabinose (L-Fucose) isomerase, Fucose isomerase, Isomerase, L-fucose, L-fucose aldose-ketose-isomerase, L-Fucose isomerase, L-fucose ketol-isomerase	PF02952	Fucose_iso_C	P69922		NO
			PF07881	Fucose_iso_N1			NO
			PF07882	Fucose_iso_N2			NO
5.3.1.3	D-arabinose isomerase	D-Arabinose(L-fucose) isomerase, L-Fucose isomerase	PF02952	Fucose_iso_C			NO
			PF07881	Fucose_iso_N1			NO
			PF07882	Fucose_iso_N2			NO
5.4.99.59	dTDP-fucopyranose mutase	dTDP-alpha-D-fucopyranose furanomutase, dTDP-fucopyranose mutase	PF03275	GLF	Q6E7F1		NO
							NO
4.1.2.17	L-fuculose-phosphate aldolase		PF00596	Aldolase_II	P0AB87		NO
							NO
2.7.1.51	L-fuculokinase		PF02782	FGGY_C	P11553		NO
			PF00370	FGGY_N			NO
2.3.1-	Fucose 4-O-acetylase		PF01757	Acyl_transf_3	A0A174MER5		NO
2.4.2.-	UDP-D-xylose:L-fucose alpha-1,3-D-xylosyltransferase		PF03407	Nucleotid_trans	Q9M146		NO

## Sheet: Dristribution 
Enzymes
			Basidiomycota				Ascomycota			Mucoromycota			Zoopagomycota			Chytridiomycota		Blastocladiomycota
EC / TCDB ID	Name	total homologs number (NR)*	Pucciniomycotina	Ustilagomycotina	Agaricomycotina	Wallemiomycotina	Pezizomycotina	Taphrinomycotina	Saccharomycotina	Glomeromycotina	Mortierellomycotina	Mucoromycotina	Entomophthoromycotina	Kickxellomycotina	Zoopagomycotina	Chytridiomycetes	Neocallimastigomycetes
1.1.1.271	GDP-L-fucose synthase	384	39	0	163	16	11	0	0	29	60	42	3	0	0	15	5	1
4.2.1.47	GDP-mannose 4,6-dehydratase	553	35	0	238	7	0	0	0	36	136	83	3	0	0	11	4	0
2.4.1.152 2.4.1.214 2.4.1.65	L-fucosyltransferases	661	52	0	1	0	0	0	0	115	397	71	3 (Basidiobolus only)	0	0	4	15	6
2.4.1.-	Fucosyltransferase	355	56	0	2	0	0	0	0	104	99	78	2 (Basidiobolus only)	0	0	7	9	0
2.4.1.221	peptide-O- fucosyltransferase	5415	174	0	2598	12	759	1	0	618	908	341	10 (Basidiobolus only)	0	0	4	0	0
2.4.1.68	glycoprotein 6-alpha- L-fucosyltransferase	257	3	0	0	0	134	2	1	0	112	0	0	0	0	5	0	0
2.4.1.222	O-fucosylpeptide 3-beta-N-acetylglucos-aminyltransferase	4817	96	0	1	26	4595	18	41	0	0	0	2 (Basidiobolus only)	0	0	29	3	8
2.7.1.52	fucokinase	61	0	0	0	0	0	0	0	2	59	3 (Endogonales only)	0	0	0	0	0	0
2.7.7.30	fucose-1-phosphate guanylyltransferase	75	0	0	0	0	0	0	0	13	62	2 (Endogonales only)	0	0	0	0	0	0
3.2.1.51	alpha-L-fucosidase	514	0	0	39	0	475	0	0	0	0	0	0	0	0	0	0	0
3.2.1.63	1,2-alpha-L-fucosidase	679	0	0	4	0	675	0	0	0	0	1 (Umbelopsis)	0	0	0	0	0	0
4.2.1.68	L-fuconate dehydratase	51	0	0	3	0	39	0	9	0	0	0	0	0	0	0	0	0
5.1.3.29	L-fucose mutarotase	48	0	0	2	0	43	0	0	0	1	2	0	0	0	0	0	0
Transporters
2.A.7.(10.4)	Endoplasmic reticular multifunctional nucleotide sugar transporter, Efr. Substrates include GDP-fucose	498	0	0	52	2	304	2	30	17	42	32	5	2	1	1	7	1
2.A.7.(16.1/16.2)	GDP-fucose transporter	725	19	0	298	8	0	0	0	47	294	43	6	0	0	5	5	0
	Lectins
	Tectonin	99	0	0	54	0	0	0	0	44	0	0	6 (Basidiobolus only)	0	0	0	0	1
	PhoSL	38	0	0	36	0	0	0	0	0	0	2	0	0	0	0	0	0
	Agglutinin+RicinB (MOA)	99	0	0	95	0	4	0	0	0	0	0	0	0	0	0	0	0
	PA-IIL	13	0	0	0	0	13	0	0	0	0	0	0	0	0	0	0	0
	Galectin (CGL2)	161	0	0	70	0	91	0	0	0	0	0	0	0	0	0	0	0
	Fungal_lectin (AAL)	395	0	0	92	0	303	0	0	0	0	0	0	0	0	0	0	0
	DUF346	369	0	0	33	0	336	0	0	0	0	0	0	0	0	0	0	0
	Lectin_legB	52	0	0	4	0	0	0	0	0	0	45	0	0	0	3	0	0
	RicinB_like (CCL2)	154	0	0	145	0	9	0	0	0	0	0	0	0	0	0	0	0
*Number of homologs may differ from numbers of accession in "Accession" card due to issues with obtaining full taxonomy information from NCBI edirect tools

## Sheet: Accessions
Enzymes														Transporters			Lectins
1.1.1.271	4.2.1.47	2.4.1.152 2.4.1.214 2.4.1.65	2.4.1.-	2.4.1.221	2.4.1.68	2.4.1.222	2.7.1.52	2.7.7.30	3.2.1.51	3.2.1.63	4.2.1.68	5.1.3.29		2.A.7.(10.4)	2.A.7.(16.1/16.2)
GDP-L-fucose synthase	GDP-mannose 4,6-dehydratase	L-fucosyltransferases	Fucosyltransferase	peptide-O- fucosyltransferase	glycoprotein 6-alpha- L-fucosyltransferase	O-fucosylpeptide 3-beta-N-acetylglucos-aminyltransferase	fucokinase	fucose-1-phosphate guanylyltransferase	alpha-L-fucosidase	1,2-alpha-L-fucosidase	L-fuconate dehydratase	L-fucose mutarotase		Endoplasmic reticular multifunctional nucleotide sugar transporter, Efr. Substrates include GDP-fucose	GDP-fucose transporter		Tectonin	PhoSL	Agglutinin+RicinB (MOA)	PA-IIL	Galectin (CGL2)	Fungal_lectin (AAL)	DUF346	Lectin_legB	RicinB_like (CCL2)
KAG2218293.1	CAH1758406.1	KAG2227739.1	CAH1756189.1	EJD55335.1	GJJ70695.1	GAD92344.1	KAG9062479.1	GJJ73048.1	KLU86957.1	EAA57616.1	ODA80789.1	EQB47074.1		ABN66511.2	CAA7266227.1		CAG8594117.1	KAG1473741.1	BAC87876.1	KAH0960973.1	KAG2010282.1	CAH0046487.1	GAM35911.1	KAG2222329.1	KAG2005040.1
XP_023462092.1	CAH1762970.1	KAG2226846.1	CAH1756372.1	EJD55334.1	GJJ74825.1	PQE18978.1	KAF9935497.1	CAG8750147.1	EHA27381.1	EAA63677.1	EKD12192.1	KDN67997.1		AEO65416.1	CAB4392341.1		CAG8714907.1	KAG1442915.1	KAG9218687.1	KAH0594567.1	KAH7261687.1	CAG9997037.1	CAH0045759.1	KAG2212543.1	KAG2005031.1
XP_016605138.1	KAG2226431.1	XP_023468444.1	CAH1765392.1	KAG8712049.1	GJJ74824.1	ETS73576.1	KAG0069910.1	CAG8538330.1	CCF42172.1	BAG68493.1	CAH0048368.1	KDN70422.1		ANB16028.1	CAB5345219.1		CAG8546758.1	KAF9485069.1	KAG9051677.1	KAG8424720.1	KAH7106383.1	CAH0017836.1	CAH0051151.1	KAG2202485.1	KAH7335382.1
GJJ75297.1	KAG2220823.1	GJJ70962.1	CAH1766108.1	PLW30850.1	GJJ74767.1	RMY63474.1	OAQ28934.1	CAG8465805.1	EKG10781.1	CBX99800.1	CAG9988472.1	EFQ35365.1		AOW05894.1	CAE6374256.1		CAG8455467.1	KAF9477334.1	KAG9040654.1	KAF5131112.1	KAH7106381.1	EKD14984.1	CAH0053499.1	KAG2180755.1	KAH7335381.1
KAH9261431.1	XP_023465436.1	GJJ73576.1	CAH1767894.1	KAG9319732.1	KAH7054907.1	EUC30140.1	KAF9403441.1	CAG8574594.1	EKG11455.1	EHA21663.1	CAH0015068.1	KXH29368.1		ATZ49228.1	CAE6431332.1		CAG8758143.1	KAF9477329.1	KAG9018678.1	KAF4513535.1	KAH7103608.1	QYT06300.1	CAH0052571.1	KAG2178839.1	KAG9313610.1
KAH9260280.1	XP_016604610.1	GJJ75016.1	CAH1772826.1	KAF8481624.1	KAH7049574.1	KAF2720401.1	KAF9137151.1	KAH7045454.1	EQB54139.1	EAL86185.1	KAH7359156.1	KXH68499.1		CAD6441367.1	CAE6431758.1		CAG8758083.1	KAF9477327.1	KAG8992789.1	OAA34127.1	KAH7103596.1	QYS95427.1	CAG9990551.1	KAG1551023.1	KAG9224206.1
KAH8548359.1	GJJ71299.1	GJJ75009.1	CAH1799884.1	KDN50150.1	KAH7049513.1	RYP67839.1	KAF9097713.1	KAG9323342.1	ESK90547.1	EHK21440.1	KAH7323673.1	GAT55815.1		CAG7562256.1	CAE6432673.1		CAG8530320.1	KAF9461799.1	KAG8980814.1	KJZ73979.1	KAH6912476.1	KAH7369681.1	CAG9992153.1	KAG1340767.1	KAG9224205.1
CAG8502107.1	GJJ72245.1	GJJ74907.1	XP_032221087.1	KAG9038130.1	KAH7030125.1	KKA24061.1	KAF9175025.1	KAG9067380.1	EXF78234.1	EHK22874.1	KAH7312201.1	KZL77981.1		CAG79937.1	CAE6434108.1		CAG8770271.1	KAF9461798.1	KAG8941219.1	KJZ73313.1	KAH6911549.1	KAH7369680.1	CAG9992746.1	KAG1292305.1	KAG9123323.1
CAG8807082.1	GJJ73463.1	GJJ76860.1	XP_032238546.1	KZP27898.1	KAH7027048.1	KAF2091821.1	KAF9926986.1	CAB4386812.1	KDN65601.1	EHK26299.1	KAH7275921.1	KZL80830.1		CAG8441015.1	CAE6447795.1		CAG8521329.1	KAF9461797.1	KAG8917081.1	KJK82900.1	KAH6911073.1	KAH7369572.1	CAG9999978.1	KAG1172658.1	KAG9119626.1
CAG8450257.1	KAH9261489.1	CAG8497782.1	XP_001635889.1	KZP27896.1	XP_044689437.1	RSL49557.1	KAF9942134.1	KAG0380872.1	KEQ85281.1	EHK27294.1	KAH7238980.1	OBR08354.1		CAG8460898.1	CAE6472122.1		CAG8559374.1	KAF9461791.1	KAG8912337.1	EFY89828.1	KAH6902834.1	KAH6854052.1	CAH0014321.1	KAG1106557.1	KAG9047998.1
CAG8585777.1	KAH9260463.1	CAG8582517.1	XP_001631550.1	CCA67427.1	KAH0604242.1	KAF2103379.1	RUS30745.1	KAG0366830.1	KEQ88861.1	EHK42609.1	KAH7197823.1	EFQ34939.1		CAG8483986.1	CAE6481635.1		CAG8452601.1	KAF8970120.1	KAG8908017.1	KID73328.1	KAH6891848.1	KAH1547785.1	CAH0017152.1	KAG1014620.1	KAG8997741.1
CAG8665436.1	KAH8553117.1	CAG8639353.1	KAG2224097.1	KAG0196396.1	KAG9322580.1	KAG5940248.1	KAF9432199.1	KAG0316330.1	KEQ65757.1	EHK45148.1	KAH7161538.1	OHE99406.1		CAG8526205.1	CAE6486955.1		CAG8602840.1	KAF8970119.1	KAG8908016.1	EFZ04345.1	KAH6887306.1	KAH1488989.1	CAH0024030.1	KAG0944069.1	KAG8952506.1
CAG8709382.1	CAG8472705.1	CAG8692060.1	KAG2217317.1	KAG8923727.1	KAG9322427.1	RWA11008.1	KAG0207410.1	KAG0315966.1	ETS74158.1	EHK48674.1	KAH7151722.1	OLN81425.1		CAG8567797.1	CAE6489215.1		CAG8537673.1	KAF8960405.1	KAG8903840.1	KFG78721.1	KAH6886713.1	KAH1406392.1	CAH0028335.1	KAG0848398.1	KAG8942422.1
CAG8478502.1	CAG8640199.1	CAG8768170.1	XP_023463899.1	KAG9098382.1	KAG9062302.1	KOS47731.1	KAG9319043.1	KAG0309233.1	ETS75451.1	EHK48685.1	KAH7121243.1	ORY61289.1		CAG8688385.1	CAE6490629.1		CAG8561891.1	KAF8189334.1	KAG8902412.1		KAH6843433.1	KAH1313289.1	EKD12963.1	KAG0783093.1	KAG8913683.1
CAG8447815.1	CAG8542732.1	CAG8798997.1	GJJ71307.1	KAF8972809.1	KAG9060871.1	RAQ46958.1	RUP46217.1	KAG0309232.1	GAM43790.1	EIT82265.1	KAH7072356.1	OWP00840.1		CAG8957485.1	CAE7201177.1		KAH6914704.1	KAF8189333.1	KAG8902122.1		KAG8700702.1	VUC32778.1	EKD12909.1	KAG1563840.1	KAG8910657.1
CAG8442540.1	CAG8456692.1	CAG8803067.1	GJJ75576.1	KZO90379.1	KAG5460473.1	KAF2681059.1	RUS23065.1	KAG0293100.1	GAM39899.1	EIT82888.1	KAH7063977.1	PBP28095.1		CAG8978369.1	CAG8433128.1		KAH6912645.1	KAF8173115.1	KAG8901657.1		KAG5302172.1	KAH0605706.1	KAH7327794.1	KAG1517063.1	KAG8882828.1
CAG8452738.1	CAG8495378.1	CAG8808466.1	GIL75651.1	KAG9125976.1	KAG5458971.1	KAG6037358.1	ANG60353.1	KAG0271552.1	KIK19266.1	EQB44467.1	KAH7040310.1	AVO63512.1		CAH0000935.1	CAG8439777.1		KAH6872123.1	KAF5328228.1	KAG8898198.1		KAG5295632.1	KAH0605275.1	KAH7318394.1	KAG1514194.1	KAG8861729.1
CAG8447305.1	CAG8690629.1	CAG8809124.1	GIL75650.1	KZV61938.1	XP_011120676.1	OAA49794.1	KAF8946464.1	KAG0270105.1	KIM24230.1	EQB58499.1	KAH7013312.1	PSR81078.1		CAH0026388.1	CAG8441639.1		KAG9311367.1	KAF5328227.1	KAG8895459.1		CAF9935804.1	KAH0603223.1	KAH7311462.1	KAG1490098.1	KAG8779064.1
CAG8552142.1	CAG8794220.1	CAG8811790.1	GIL75649.1	KAG9079933.1	XP_011117112.1	TKA32937.1	KAF9109195.1	KAG0265356.1	KIM94064.1	EXJ69822.1	KAH6981306.1	PVH84730.1		CAX44158.1	CAG8470008.1		KAG9311365.1	KAF5328221.1	KAG8894902.1		CAE6507952.1	KAH0594628.1	KAH7303817.1	KAG1469798.1	KAG8776775.1
CAG8567934.1	CAG8467954.1	CAG8824009.1	KAH8553225.1	TFY76959.1	KAG0647377.1	KAF1846451.1	KAF9289390.1	KAG0238984.1	KIM94614.1	EYB30347.1	KAH6887589.1	RDW88404.1		CAZ79915.1	CAG8473815.1		CAB4424458.1	KAF5328184.1	KAG8894892.1		CAE6511797.1	KAH0592139.1	KAH7303319.1	KAG1448266.1	KAG8772803.1
CAG8725947.1	CAG8611060.1	CAG8824797.1	KAH8552813.1	KZO94270.1	KAG0380815.1	KAF1988662.1	KAG0057009.1	KAG0233849.1	KIO02569.1	KDN69904.1	KAH6873144.1	RDW95015.1		CCH40911.1	CAG8484459.1		CAB4437802.1	KAF5328174.1	KAG8894067.1		GIJ91844.1	KAH0528950.1	KAH7273125.1	KAG1055384.1	KAG8736431.1
CAG8457004.1	CAG8468685.1	CAG8830582.1	XP_045216099.1	KAG8989235.1	KAG0378961.1	KAF4947972.1	GJJ75377.1	KAG0219897.1	EED13906.1	KDN70512.1	KAH6843021.1	ROV94388.1		CCU82450.1	CAG8485179.1		CAB4384843.1	KAF5328171.1	KAG8882065.1		QSS48849.1	KAG9240523.1	KAH7260579.1	KAF7731436.1	KAG8725803.1
CAG8433789.1	CAG8436335.1	CAG8839204.1	XP_045215030.1	KAG8783176.1	KAG0367742.1	KAF2851596.1	KAF9580205.1	KAG0219816.1	EFQ35921.1	KEY72976.1	KAH7629741.1	ROV98324.1		CCX04429.1	CAG8490004.1		CAB4468292.1	KAF5328170.1	KAG8849982.1		KAG2365276.1	KAG9227074.1	KAH7122343.1	KAF7729906.1	KAG8694667.1
CAG8632514.1	CAG8692989.1	CAG8839518.1	XP_045196578.1	KAG8783175.1	KAG0352890.1	RYO75921.1	KAF9977583.1	KAG0203467.1	EFW99648.1	KFH44835.1	KAH7552346.1	RUS20779.1		CDO56175.1	CAG8503689.1		CAB5206444.1	KAF5328168.1	KAG7092931.1		KAG2117629.1	GJE96729.1	KAH7122086.1	KAF1799175.1	CAE6498614.1
CAG8499795.1	CAG8634415.1	CAG8564298.1	XP_045178999.1	EMS23512.1	KAG0352183.1	KAF8419420.1	KAG0255368.1	KAG0066147.1	EHA49188.1	ETS75462.1	KAH6608816.1	TDZ20057.1		CDR46062.1	CAG8508080.1		KAF9262031.1	KAF5327757.1	KAG7091499.1		KAG2085068.1	KAG8423001.1	KAH7114595.1	TPX65907.1	CAE6434236.1
KAG9327775.1	CAG8465629.1	CAG8578219.1	XP_045178997.1	TNY23998.1	KAG0348467.1	OJJ33446.1	KAF9906399.1	KAG0060966.1	EJT70212.1	ETS79129.1	KAH1764485.1	TDZ32703.1		CDS06837.1	CAG8520439.1		KAF9262027.1	KAF5327099.1	KAG7091497.1		KAG2074672.1	KAG8423000.1	KAH7094905.1	TPX65736.1	CAE6510364.1
KAG9296703.1	CAG8519345.1	CAG8600498.1	XP_045178621.1	TFY57376.1	KAG0332986.1	RJE27579.1	KAG0371085.1	KAG0052867.1	CAK41610.1	ETS86312.1	KAH1490382.1	TDZ74927.1		CEI95668.1	CAG8530915.1		KAF9262026.1	KAF5326889.1	KAG7085942.1		KAG2063839.1	KAG8408558.1	KAH7023805.1	RXK41317.1	CAE6532252.1
KAG9065162.1	CAG8459465.1	CAG8603487.1	XP_045178620.1	KNZ45349.1	KAG0312934.1	KAF4449879.1	KAG0371084.1	KAG0009111.1	EIW76474.1	AEO57497.1	KAH0958608.1	TKW54703.1		CEJ90214.1	CAG8538232.1		KAF9262025.1	KAF5318789.1	KAG7085923.1		KAG1877915.1	KAG7286299.1	KAH6998859.1	RUS34036.1	CAE6406292.1
CAB4421377.1	CAG8656479.1	CAG8645028.1	XP_045178208.1	VDB96100.1	KAG0285796.1	TPX71523.1	KAF9092884.1	KAG0001308.1	EIW80251.1	KFX46634.1	VUC23184.1	TQN66756.1		CEP18693.1	CAG8540876.1		KAF9254405.1	KAF5318788.1	CAE6426454.1		KAF9533284.1	KAG7089998.1	KAH6984504.1	RCH99519.1	CAE6406277.1
ORY25167.1	CAG8434660.1	CAG8711237.1	XP_045178207.1	CAE6424929.1	KAG0284016.1	KNG45753.1	KAF8926863.1	KAF9984654.1	EME45088.1	KFX86690.1	KAH0609757.1	KAF0324486.1		CEP23733.1	CAG8541772.1		KAF9053443.1	KAF5316636.1	KAG2139287.1		KAF9525370.1	KAG7001431.1	KAH6972745.1	RCH97397.1	CAE6406260.1
KAG5455909.1	CAG8520723.1	CAG8717857.1	XP_045167281.1	VDC06539.1	KAG0282592.1	PCD18263.1	KAG0294300.1	KAF9976342.1	EMR67718.1	KFX97538.1	KAH0601786.1	KAF3769445.1		CRK45725.1	CAG8553592.1		KAF9047923.1	KAF5313552.1	KAG2127411.1		KAF9525368.1	KAG5789523.1	KAH6870558.1	RCH89403.1	CAE6502912.1
KAG4089870.1	CAG8432962.1	CAG8756410.1	XP_045166882.1	KAF8707854.1	KAG0273038.1	PKX91275.1	KAF9277010.1	KAF9976341.1	EOD47329.1	KFX99470.1	CAD0090353.1	KAF3807402.1		CVK82846.1	CAG8580680.1		KAF9044175.1	KAF5310959.1	KAG1890787.1		KAF9239514.1	KAG5749020.1	KAH6855412.1	PHZ10232.1	CAE6417629.1
KAG2236479.1	CAG8588095.1	CAG8760625.1	CAG8726165.1	KPV76842.1	KAG0273037.1	RMZ09070.1	KAF9183256.1	KAF9971501.1	EOO00144.1	KFY16651.1	CAD0025627.1	KAF4481378.1		CVL11110.1	CAG8591568.1		KAF9043927.1	PPQ91309.1	KAG1890786.1		KAF9236897.1	CAF9924892.1	KAH6848703.1	OZJ06172.1	CAE6401441.1
KAG2203510.1	CAG8486939.1	CAG8775563.1	CAG8609663.1	KAF9509062.1	KAG0233355.1	RKU46110.1	KAG0002019.1	KAF9960044.1	EOO01389.1	KFY24259.1	CAD0047485.1	KAF4849495.1		CZR53823.1	CAG8600145.1		GES99524.1	PPQ87704.1	KAG1858036.1		KAF9236893.1	CAF9935804.1	KAH6842653.1	CDS03574.1	CAE6454002.1
KAG2202944.1	KAH7337548.1	CAG8787908.1	GFR42881.1	KAA1114375.1	KAG0233354.1	KUI65676.1	KAF9135781.1	KAF9958541.1	EPE09066.1	KFY27285.1	KAH0526132.1	KAF5489118.1		CZT07495.1	CAG8611228.1		KAF8815843.1	PPQ82400.1	KAF8646501.1		KAF9236887.1	CAF9919958.1	KAH7366669.1	ORZ23532.1	QRW20988.1
KAG2177039.1	KAH7045764.1	CAG8788528.1	CAG8495703.1	KAF9234040.1	KAG0221467.1	KAF9703450.1	KAG0022558.1	KAF9925405.1	KJY00675.1	KFY31038.1	CAC9888426.1	KAF5512858.1		CZT09438.1	CAG8671721.1		KAF8808316.1	PPQ80633.1	KAF8646499.1		KAF8703039.1	KAF3897551.1	KAH7110684.1	ORX53095.1	KAG2341039.1
KAG2172160.1	KAH6903131.1	CAG8804805.1	CAG8516823.1	CAE6446175.1	KAG0221270.1	KAF7447081.1	KAF9545218.1	KAF9923115.1	KKY15757.1	KFY31465.1	CAD0014199.1	KAF6786292.1		CZT48830.1	CAG8671721.1		KAF8804841.1	KJA18763.1	KAF8642985.1		KAF8630106.1	KAG4442111.1	KAH0963291.1	ORX33678.1	KAG2090599.1
KAG1224376.1	KAH6891731.1	CAG8805935.1	CAG8546496.1	KAG9318217.1	KAG0200087.1	KOC16442.1	KAF9903280.1	KAF9923114.1	KKY19510.1	KFY43296.1	KAH0491473.1	KAF6811443.1		EAA36131.1	CAG8682172.1		KAF8802961.1	BAL02930.1	KAF8597021.1		KAF8630102.1	KAG4441921.1	VUC20036.1	ORE20321.1	KAG2090598.1
KAG1179544.1	KAH0831196.1	CAG8526025.1	CAG8620782.1	KAF8266931.1	KAG0196755.1	TGJ80193.1	KAG0304168.1	KAF9908340.1	KKY20338.1	KFY52790.1	KAH0442086.1	KAF6826405.1		EAQ89295.1	CAG8728398.1		KAF8723464.1		KAF8155104.1		KAF8550246.1	KAG4430498.1	VUC22336.1	ORE10560.1	KAG2051965.1
KAG0927856.1	KAH0578553.1	CAG8526050.1	CAG8821481.1	KAF8266934.1	KAG0196546.1	CRK26469.1	KAF9433758.1	KAF9901091.1	KKY33973.1	KFY57763.1	KAH0423155.1	KAF6832883.1		EEB05420.1	CAG8749685.1		KAF8667191.1		KAF8315611.1		KAF8550243.1	KAG4430497.1	VUC27876.1	OCF29253.1	KAG2051955.1
KAG0773693.1	KAG9326590.1	CAG8567452.1	CAG8461099.1	KAG9314347.1	KAG0196545.1	KAF2006506.1	KAF9573002.1	KAF9583321.1	KKY37890.1	KFY66579.1	KAH0359894.1	KAF7302464.1		EEQ47466.1	CAG8787526.1		KAF8548369.1		KAF8306369.1		KAF8538668.1	KAG4415798.1	VUC28024.1	OBZ82432.1	KAG2038680.1
KAG1473471.1	KAG9323099.1	CAG8568132.1	CAG8551746.1	KAG2032417.1	KAG0196544.1	CAD0114073.1	KAF9200164.1	KAF9574454.1	CEO59534.1	KFY74386.1	KAH0347845.1	KAF9120751.1		EER35141.1	CAG8809191.1		KAF8545844.1		KAF7432730.1		KAF8465530.1	KAG4412383.1	VUC36585.1	OAD81318.1	KAG1900493.1
KAG1414651.1	KAG9308277.1	CAG8572424.1	CAG8579656.1	EIW85491.1	KAG0085276.1	KAG9203161.1	KAF9532720.1	KAF9550383.1	KNZ74365.1	KFY80233.1	KAH0333300.1	KAF9875100.1		EFX01043.1	CCM05413.1		KAF8338688.1		KAF7335117.1		KAF8465081.1	KAG4412382.1	KAH0600331.1	SAM08709.1	KAG1900492.1
KAG0376603.1	KAG9307969.1	CAG8593902.1	CAG8712323.1	KAG8703185.1	KAG0080143.1	KZV89800.1	KAG0312383.1	KAF9433730.1	KEQ69053.1	KFY81645.1	KAH0293236.1	KAG2183471.1		EGO53394.1	CDO78265.1		KAF8334469.1		KAF7171654.1		KAF8462400.1	GIJ86422.1	KAH0598097.1	KXS12896.1	KAG1900491.1
KAG0354603.1	KAG9295777.1	CAG8596209.1	CAG8726132.1	KAF8560342.1	KAG0079328.1	OKP11352.1	KAH7044209.1	KAF9403049.1	KEQ96643.1	KFY82226.1	KAH0257031.1	KAG4417611.1		EGS23626.1	CDS07000.1		KAF8334468.1		KAF7118883.1		KAF8462358.1	GIJ86421.1	KAH0594145.1	KND04412.1	KAG1861416.1
KAG0348352.1	KAG9226655.1	CAG8640425.1	CAG8730384.1	KAG1884440.1	KAG0074975.1	EAQ86332.1	CAG8539564.1	KAF9366654.1	KEQ97150.1	KFY97066.1	KAH0146545.1	GIZ41145.1		EGU84725.1	CEG72709.1		KAF8327599.1		KAF5389604.1		KAF8460917.1	GIJ91920.1	KAH0556944.1	CEG72186.1	KAG1861415.1
KAG0328172.1	KAG9128589.1	CAG8671852.1	CAG8789414.1	KIM26160.1	KAG0069123.1	KPM46289.1	KAF9961636.1	KAF9346087.1	GAD95185.1	KFZ00550.1	KAH0113074.1	KAH0431784.1		EGX49260.1	CEL52166.1		KAF8327598.1		KAF5388390.1		KAF8457118.1	GIK05579.1	KAH0547699.1	EIE88308.1	KAG1861414.1
KAG0310135.1	KAG9080830.1	CAG8694118.1	CAG8535216.1	KIM55203.1	KAG0065914.1	CEL10655.1	KAG0218917.1	KAF9340314.1	EJD47020.1	KFZ11043.1	KAG9633257.1	EKD17499.1		EGY18515.1	CEL52986.1		KAF7366249.1		KAF5388224.1		KAF8418148.1	KAG2413383.1	KAG9237496.1	EPB82785.1	KAG1821254.1
KAG0298614.1	KAG9067299.1	CAG8715034.1	CAG8541345.1	KAG8217277.1	KAG0065643.1	SPO27003.1	KAF8978154.1	KAF9298210.1	GAQ35749.1	KFZ11849.1	KAG9581505.1			EGZ76429.1	CEL58969.1		KAF7348831.1		KAF5384469.1		KAF8251999.1	QRD93448.1	KAG8419117.1	EIW66613.1	KAG1821253.1
KAG0277104.1	KAG9067110.1	CAG8727303.1	CAG8571546.1	KZO94281.1	KAG0060707.1	OJJ99972.1	KAF9989307.1	KAF9292297.1	KUI59361.1	KFZ17952.1	KAG9523968.1			EHA57907.1	CEP16248.1		KAF7336157.1		KAF5365026.1		KAF8245496.1	KAG2014502.1	KAG8418904.1	CEP07579.1	KAG1821252.1
KAG0247477.1	KAG9046218.1	CAG8743955.1	CAG8581285.1	VDB85455.1	KAG0050898.1	KAF1919991.1	KAF9364600.1	KAF9208253.1	KUI62553.1	KGQ07434.1	KAG9518667.1			EIE88272.1	CUA73221.1		KAF7328205.1		KAF5365012.1		KAF8244381.1	KAG1856043.1	KAG8410325.1	GAN08795.1	KAG1790829.1
KAG0227573.1	KAG8999013.1	CAG8743953.1	CAG8741965.1	EFP77296.2	KAG0050517.1	RMY58909.1	KAF9153416.1	KAF9188794.1	KUI67495.1	KIH87986.1	KAG9503904.1			EJT81310.1	CUA74288.1		CAA7262163.1		KAF5365009.1		KAF8237443.1	KAG1760233.1	KAG8405418.1	CEI86121.1	KAG1790828.1
KAG0222922.1	KAG8948414.1	CAG8753376.1	CAG8779810.1	KAG8957568.1	KAG0049384.1	KAE8315167.1	KAG0306564.1	KAF9186579.1	KUI73645.1	GAM37357.1	KAG9385723.1			EKD17486.1	CUA75779.1		KAF0523918.1		KAF5346630.1		KAF8204489.1	KAG0703804.1	KAG8405417.1	CDH48440.1	KAG1790827.1
KAG0202943.1	KAG8922600.1	CAG8806491.1	CAG8788920.1	KAG8957567.1	KAG0048991.1	KAG4431727.1	KAF9167668.1	KAF9175123.1	KUJ18831.1	KIL88700.1	KAG9256831.1			EKJ68300.1	EAU83915.2		KAF0505655.1		KAF4633409.1		KAF8127082.1	KAG0641263.1	KAG7287449.1		KAG1771646.1
KAG0175192.1	KAG8845284.1	CAG8828581.1	CAG8788982.1	KIK18769.1	KAG0046973.1	KAF4550666.1	KAF9328419.1	KAF9163500.1	KUJ24113.1	KIM93158.1	KAG9243196.1			ELQ36960.1	EDR10405.1		KAF0505653.1		KAF4601318.1		KAF7515173.1	KAG0640183.1	KAG7287304.1		KAG0707081.1
KAG0076209.1	KAG8826962.1	CAG8459144.1	CAG8806728.1	TIA93822.1	KAG0045229.1	CAG5170151.1	CAG8642228.1	KAF9153671.1	KUL83883.1	KIM98718.1	KAG9229982.1			ELQ69706.1	EFI96138.1		KAF0505651.1		KAF4575264.1		KAF7367522.1	KAF9783854.1	KAG7286725.1		KAG0707080.1
KAG0042635.1	KAG8769269.1	CAG8640881.1	CAG8642237.1	KZV73302.1	KAG0039618.1	KUM57383.1	KAF9964438.1	KAF9140521.1	KXH31788.1	KIN02745.1	KAG9201953.1			ELR10594.1	EFP91588.1		RIB20601.1		KAE9400009.1		KAF7340703.1	KAF9783828.1	KAG7285764.1		KAF9795706.1
KAG0039795.1	KAG8768920.1	CAG8658937.1	CAG8676063.1	KAG2067121.1	KAG0021430.1	KAH6970070.1	KAF9353372.1	KAF9129657.1	KXH64112.1	KIW92757.1	KAG9191805.1			EMT66801.1	EGG00689.1		RIB17259.1		KAA8906648.1		KAF7183968.1	KAF9778045.1	KAG7285700.1		KAF9554207.1
KAG0027411.1	KAG8756550.1	CAG8676396.1	CAG8521924.1	KAF9239248.1	KAG0021428.1	EGU82964.1	KAG0231088.1	KAF9112999.1	KXH62534.1	EAW14993.1	KAG8667606.1			ENH71833.1	EGO01010.1		RIA99530.1		THH26414.1		KAF7171067.1	KAF9778040.1	CAG5176048.1		KAF9531540.1
KAF9992827.1	KAG8737732.1	CAG8771348.1	CAG8523673.1	KAG1744265.1	KAG0021427.1	KAH1340316.1	KAG0240130.1	KAF9107074.1	KXL50154.1	EAW21308.1	GJE99566.1			EPB83648.1	EIE78750.1		RIA92714.1		TFK92392.1		KAF5590567.1	KAF9778033.1	CAG5183185.1		KAF9529848.1
KAF9988224.1	KAG8714648.1	CAG8799751.1	CAG8654994.1	KAG8918192.1	KAG0013580.1	EMD00757.1	KAG0257030.1	KAF9102045.1	KXT04145.1	EWG53329.1	KAG8630315.1			EPE03257.1	EIM92216.1		RGB26028.1		TDL14708.1		KAF5536590.1	KAF9778031.1	CAF9924890.1		KAF9510835.1
KAF9978152.1	GJE86297.1	CAG8484064.1	CAG8679937.1	KAG8918191.1	KAG0012987.1	RYN70864.1	KAG0372707.1	KAF9098334.1	KXT14807.1	KIX99393.1	CAG8958719.1			EPE36281.1	EIN13964.1		GBC28246.1		RPD66046.1		KAF5681253.1	KAF9534930.1	CAF9936912.1		KAF9502976.1
KAF9968179.1	KAG8216063.1	CAG8720053.1	CAG8683481.1	KZV71332.1	KAG0006820.1	KAF7444283.1	KAG0251835.1	KAF8985964.1	KZL68698.1	CBF83399.1	CAG8974516.1			EPS38590.1	EIN14450.1		GBB93736.1		RDX56867.1		KAF4971520.1	KAF9530758.1	CAF9925765.1		KAF9497764.1
KAF9960676.1	CAG7848978.1	CAG8576639.1	CAG8776488.1	KWU45804.1	KAF9999536.1	PWY68815.1	KAG0245434.1	KAF8945265.1	KZL82226.1	EEA23527.1	KAG8426221.1			ESU06682.1	EIW53658.1		GBB93803.1		PPQ74703.1		KAF4767116.1	KAF9530753.1	CAF9913644.1		KAF8754792.1
KAF9935778.1	KAG7442854.1	CAG8611311.1	CAG8449967.1	KAF8492800.1	KAF9999535.1	KAE8153139.1		KAF8940999.1	KZM27318.1	EED14340.1	KAG8423476.1			ETS86794.1	EIW64279.1		PPR02554.1		SJK99404.1		KAF3016569.1	KAF9266392.1	KAG4439963.1		KAF8721602.1
KAF9929925.1	KAG7095664.1	CAG8630719.1	CAG8458967.1	THH17349.1	KAF9992084.1	PTB58564.1		RUS22817.1	KZP05593.1	EGO53325.1	KAG8358496.1			EWC45984.1	EIW79845.1		PPQ75954.1		SJL16961.1		KAF3015404.1	KAF9256139.1	KAG4412006.1		KAF8714592.1
KAF9912171.1	KAG6919145.1	CAG8659766.1	CAG8510725.1	QRW05104.1	KAF9981651.1	EDU49855.1		RUS20665.1	KZP28385.1	EGZ76362.1	KAG8170142.1			EWG38246.1	EJD05326.1		POG58737.1		PBL04458.1		KAF2970761.1	KAF9252326.1	QRD91321.1		KAF8694156.1
KAF9582814.1	KAG6899074.1	CAG8713292.1	CAG8517849.1	QRW05103.1	KAF9965496.1	KAG9949403.1		RIA79936.1	KZT22439.1	EHA49509.1	KAG7562566.1			EWY94844.1	EJD52042.1		PKY54217.1		PBL04449.1		CAA7264390.1	KAF8866316.1	KAF9698198.1		KAF8688434.1
KAF9563037.1	KAG6875686.1	CAG8609406.1	CAG8757245.1	KAH7104769.1	KAF9954962.1	KAH7240662.1		RGB34697.1	EMF12352.1	CAK46741.1	GIZ43797.1			EWZ49833.1	EJF59619.1		PKY41483.1		PBL04447.1		CAA7264389.1	KAF8896004.1	KAF9525202.1		KAF8686565.1
KAF9550271.1	KAG6840302.1	CAG8491471.1	CAG8449342.1	KAH7104767.1	KAF9954173.1	KAH7561774.1		GBC01222.1	EMF13154.1	EJP62734.1	KAG7286160.1			EXF84690.1	EKM56723.1		PKY28832.1		PBK62820.1		CAA7264388.1	KAF8801587.1	KAF9521382.1		KAF8685039.1
KAF9432102.1	KAG6816625.1	CAG8674909.1	CAG8507190.1	KAG9125975.1	KAF9932716.1	QKX63821.1		PKY37899.1	EMF13801.1	EWZ31500.1	QUC16406.1			EXK47087.1	EKM78360.1		PKY15583.1		OSD05564.1		KAF1950267.1	KAF8647330.1	CAD6443322.1		KAF8638213.1
KAF9428246.1	KAG6380194.1	CAG8704108.1	CAG8445246.1	TIB77996.1	KAF9931226.1	PIA98197.1		PKY12426.1	KXJ88132.1	EWZ94081.1	KAG6361444.1			EXL46641.1	EKM84095.1		PKK68976.1		OSC96843.1		KAE8155129.1	KAF8581582.1	KAF8854244.1		KAF8551812.1
KAF9383465.1	KAG6332375.1	CAG8707542.1	CAG8660685.1	KAG8924045.1	KAF9929711.1	THY71351.1		PKK80832.1	OAA57959.1	EWZ94179.1	CAG5144674.1			EXL80708.1	EKV43927.1		PKC74237.1		EGO20678.1		KAA8893847.1	KAF8543736.1	KAF8851873.1		KAF8549813.1
KAF9377070.1	KAG5715873.1	CAG8455688.1	CAG8434524.1	KEP48068.1	KAF9916471.1	KAF3127581.1		PKC17976.1	OAG03301.1	EXK27226.1	KAG6306228.1			EXM28861.1	EKV51126.1		PKC14735.1		EGO20674.1		QAA12425.1	KAF8543369.1	KAF8582483.1		KAF8549802.1
KAF9353642.1	KAG5634730.1	CAG8459333.1	CAG8445026.1	TDL17253.1	KAF9916144.1	RMY64880.1		ANG60354.1	OAG09233.1	EXK80130.1	KAG6302453.1			EXV01150.1	EMD37106.1		PKC14731.1		EGN95167.1		THH30473.1	KAF8538044.1	KAF8579141.1		KAF8549294.1
KAF9344188.1	CAE6419861.1	CAG8490672.1	CAG8453208.1	THH21521.1	KAF9909744.1	PRT54248.1		OAQ35627.1	OAK93751.1	EXL40872.1	KAG6289672.1			EXX69509.1	EPB81199.1		ORZ38240.1		EGN95163.1		THH21529.1	KAF8536954.1	KAF8576912.1		KAF8546121.1
KAF9327699.1	CAE6515716.1	CAG8586759.1	CAG8601412.1	TIA89558.1	KAF9906526.1	KAF7870973.1		EXX74470.1	OAQ77032.1	EXM20028.1	KAG6275801.1			EYB22517.1	EPQ51938.1		ORY03377.1		ANC28063.1		THH10822.1	KAF8533505.1	KAF8539582.1		KAF8439035.1
KAF9317337.1	CAE6477687.1	CAG8663926.1	CAG8641415.1	KAH0830351.1	KAF9898748.1	KAG6179955.1			OAQ85960.1	KJK62667.1	KAG6269778.1			GAN00720.1	EPS95340.1		ORX98626.1		KZV73639.1		TGZ82563.1	KAF8511401.1	KAF8523857.1		KAF8417673.1
KAF9293669.1	CAE6461168.1	CAG8489703.1	CAG8434147.1	KDE02822.1	KAF9560238.1	PHH85560.1			OBR14997.1	EMR68957.1	KAG6247138.1			GAP93483.2	EPT01506.1		ORX97082.1		KZV65628.1		TFK27610.1	KAF8469765.1	KAF8520554.1		KAF8349612.1
KAF9287226.1	CAE6479572.1	CAG8474129.1	CAG8470209.1	EGG07749.1	KAF9541554.1	KAG4424597.1			OBW66150.1	EMT74027.1	KAG6242193.1			GBC00744.1	EPZ33375.1		ORX92206.1		KZV64829.1		TFK27609.1	KAF8462115.1	KAF8513207.1		KAF8198045.1
KAF9273458.1	CAE6384063.1	CAG8484230.1	CAG8487929.1	KAF7984549.1	KAF9539667.1	KAF3387394.1			EGP88795.1	EMT74028.1	KAG6231126.1			GBE79110.1	EPZ35043.1		ORX91226.1		EFI96072.1		TFK27608.1	KAF8459743.1	KAF8513205.1		KAF8141220.1
KAF9205687.1	KAG4107927.1	CAG8512487.1	CAG8492069.1	KZO92540.1	KAF9436389.1	KAE8388943.1			OCL03917.1	EPE33330.1	KAG6223680.1			GES66868.1	ESK88663.1		ORX78977.1		KIO33511.1		TFK27607.1	KAF8459737.1	KAF8508481.1		KAF8137286.1
KAF9177657.1	QRW13264.1	CAG8527890.1	CAG8636804.1	KZO92541.1	KAF9390077.1	KAF2028855.1			OGE47683.1	ENH74929.1	KAG6217182.1			GFZ49994.1	ESK90927.1		EDR13593.1		KIO25705.1		TFK27604.1	KAF8457854.1	KAF8508473.1		KAF7431076.1
KAF9176480.1	QRV84649.1	CAG8529776.1	CAG8607002.1	CAG7851518.1	KAF9369057.1	RAL05153.1			OHF00858.1	ERS98763.1	KAG6207669.1			GHJ88242.1	ETW77247.1		EDR12009.1		KIO23034.1		TFK27603.1	KAF8457853.1	KAF8484198.1		KAF7431075.1
KAF9172638.1	KAG2752193.1	CAG8529753.1	CAG8560108.1	KAG8909061.1	KAF9359521.1	APA09673.1			CZS97905.1	ESA44365.1	KAG6192574.1			GJE84804.1	EUC56878.1		KIM38831.1		KIO23033.1		TFK23495.1	KAF8457851.1	KAF8246486.1		KAF5349932.1
KAF9166867.1	KAG2749678.1	CAG8452538.1	CAG8456345.1	CAG7851517.1	KAF9353895.1	KAF3910202.1			CZT01512.1	ESA44366.1	KAG6190122.1			KAA5526871.1	EUC59548.1		KIM38830.1		KIO23032.1		TFK18261.1	KAF8457844.1	KAF8246220.1		KAF5347775.1
KAF9140081.1	KAG2366853.1	CAG8535927.1	KAH7048093.1	TIB90915.1	KAF9348670.1	POS72394.1			OHW93499.1	EAU29959.1	KAG6167652.1			KAA8635373.1	EXX52988.1		KIM38829.1		KIO23029.1		RYP44511.1	KAF8453960.1	KAF8225338.1		KAF5347773.1
KAF9132786.1	KAG2366378.1	CAG8535910.1	KAH7045593.1	KAF9228706.1	KAF9343584.1	PNH28086.1			OJD30382.1	EAU35938.1	KAG6156298.1			KAB8303708.1	EXX62431.1		KIM38816.1		KIO23021.1		RYP39140.1	KAF8453655.1	KAF8184837.1		KAF5347770.1
KAF9126691.1	KAG2348534.1	CAG8582243.1	KAH7655571.1	KNE96598.1	KAF9343522.1	KAF6830754.1			CZR55944.1	EAT77080.2	KAG6150092.1			KAE8449694.1	GAN06796.1		KIM38815.1		KIO23020.1		RJE24069.1	KAF8451750.1	KAF8168536.1		KAF4616896.1
KAF9125644.1	KAG2347068.1	CAG8582226.1	XP_044460463.1	TFY81556.1	KAF9342999.1	ATY64941.1			OJI84801.1	EAT87635.2	KAG6136539.1			KAE9372207.1	GAT46716.1		KIM38814.1		KIO23019.1		PVF99326.1	KAF8451565.1	KAF8168528.1		KAF4616893.1
KAF9109592.1	KAG2235069.1	CAG8582177.1	XP_029207284.2	KZV60146.1	KAF9342472.1	EMF12386.1			OJJ34742.1	EXA28735.1	KAG6128125.1			KAE9566958.1	GAW09592.1		KIM35465.1		KIO20974.1		PVF99325.1	KAF8428097.1	KAF8156610.1		KAF4603110.1
KAF9081619.1	KAG2231197.1	CAG8592806.1	XP_029184404.2	KAG8949667.1	KAF9339467.1	RHZ44387.1			OJJ45817.1	EXL76501.1	KAG6115104.1			KAF0493525.1	GBB97900.1		KIM35464.1		KIO17421.1		PVF99324.1	KAF8427766.1	KAF8062467.1		KAF4592801.1
KAF8983929.1	KAG2209456.1	CAG8645020.1	XP_029184403.2	KAG8761886.1	KAF9330839.1	KAF1849540.1			OJJ68098.1	EXM13004.1	KAG6113516.1			KAF1797473.1	GBC09965.1		KIM35454.1		KIO17418.1		PGH30982.1	KAF8246102.1	KAF8057000.1		KAF4569509.1
KAF8951972.1	KAG2208347.1	KAH7056791.1	XP_029184402.2	PVG04811.1	KAF9327162.1	OBT96910.1			OJJ99117.1	KJR89043.1	KAG6110015.1			KAF2099875.1	GBE83619.1		KIM35453.1		KIM87435.1		PGH12901.1	KAF8244874.1	KAF7916586.1		KAF3911929.1
KAF8946226.1	KAG2206007.1	KAH7056181.1	XP_029184401.2	KAF7984551.1	KAF9318819.1	EIT80472.1			OJZ90006.1	CEJ82946.1	KAG6091107.1			KAF2973112.1	GET01251.1		KIK93906.1		KIM22138.1		PGH03937.1	KAF8243589.1	KAF7916497.1		KAF3282087.1
KAF8929577.1	KAG2200268.1	KAH7055259.1	BDA45840.1	GJJ75740.1	KAF9312596.1	KAE8330192.1			OKO97839.1	KKP03760.1	KAG6085723.1			KAF3007179.1	GFZ42777.1		KIK04132.1		KIJ39841.1		PFH45856.1	KAF8173782.1	KAF7671624.1		KAF3200026.1
KAF7727463.1	KAG2185454.1	KAH7051533.1	BDA45151.1	KAG9099446.1	KAF9310844.1	KAG8160476.1			OLN88215.1	KKP04433.1	KAG6064968.1			KAF3059842.1	GFZ52428.1		KIJ95249.1		KIJ35645.1		OQE76806.1	KAF8147441.1	KAF7623878.1		KAF3173401.1
KAF1801390.1	KAG2183548.1	KAH7050839.1	KAG9322852.1	KAF9975426.1	KAF9308152.1	CAD0011588.1			CZT42724.1	KLO78700.1	KAG6058714.1			KAF3085590.1	GJJ70227.1		KIJ94903.1		KII87094.1		OQE72146.1	KAF7586025.1	KAF7553591.1		KAF3173400.1
KAF2429993.1	KAG2158124.1	KAH7050838.1	KAG9291756.1	KAG1850285.1	KAF9290021.1	TKA47396.1			GAW17194.1	KLP09047.1	KAG6046909.1			KAF3139336.1	GJJ71216.1		KIJ94531.1		CDO76517.1		OQE27650.1	KAF7519288.1	KAF7521848.1		KAF3172060.1
CAA7266229.1	KAG2149343.1	KAH7050837.1	KAG9069041.1	KAF9979187.1	KAF9290020.1	EDP47845.1			GAT22990.1	KLP09048.1	KAG6030547.1			KAF3144893.1	GJJ71216.1		KIJ90107.1		KDQ29914.1		OQE20251.1	KAF7369620.1	KAF7518730.1		KAF3170304.1
KAF0484139.1	KAG2134086.1	KAH7050814.1	KAG9067262.1	KIJ17149.1	KAF9272193.1	RYP40501.1			OOF93901.1	KLP16390.1	KAG6028208.1			KAF3158811.1	GJJ73376.1		KDR71773.1				OQE13824.1	KAF7368250.1	KAF7510972.1		KAF3095919.1
KAE9390663.1	KAG2133887.1	KAH7045434.1	XP_042463363.1	EGN97772.1	KAF9271955.1	KAG9243379.1			OOQ86438.1	KLP16391.1	KAG6008888.1			KAF3167344.1	GJJ73376.1		KDR71733.1				OQD96201.1	KAF7125427.1	QMW47050.1		THH31743.1
KAE9390660.1	KAG2130106.1	KAH7045433.1	XP_042458003.1	KAF8343061.1	KAF9271245.1	KAF7536974.1			OQD68363.1	KLU85426.1	KAG6008073.1			KAF3312057.1	KAA1075401.1		EXX71573.1				OQD92248.1	QMW46685.1	KAF5854257.1		TBU37446.1
KAE9390659.1	KAG2115177.1	KAH7043683.1	CAB4405116.1	EGN96359.1	KAF9149292.1	OAL47333.1			OQO10949.1	CRL22718.1	KAG6005840.1			KAF3764861.1	KAA1081440.1		EXX66770.1				OQD62004.1	KAF5720246.1	KAF5316819.1		PPQ68409.1
KAE9389286.1	KAG2075998.1	KAH7043151.1	CAB4405734.1	EIM83516.1	KAF9147783.1	KAF2084837.1			OQO17638.1	KNG90602.1	KAG5995923.1			KAF3909081.1	KAA1099434.1		EXX59527.1				GAW15295.1	KAF5131155.1	KAF5137556.1		SJL12872.1
KAE9389283.1	KAG2073920.1	KAG9324921.1	CAB4405786.1	KIJ63298.1	KAF9118287.1	KAF2626167.1			ORY61737.1	KOS20729.1	KAG5980623.1			KAF3919516.1	KAA1117428.1						OJJ33830.1	KAF5122487.1	KAF5136490.1		SJL18404.1
KAE9389282.1	KAG2061255.1	KAG9323112.1	CAB4415090.1	KIK99728.1	KAF9114413.1	KAF3932301.1			ORY63067.1	KOS21735.1	KAG5975323.1			KAF3928162.1	KAA1120489.1						OJJ31818.1	KAF4764789.1	KAF5133350.1		PBK98700.1
KAE9383691.1	KAG2041513.1	KAG9322744.1	CAB4415823.1	KAG8728511.1	KAF9109035.1	KAF7521447.1			ORY19623.1	KOC14505.1	KAG5958603.1			KAF3938472.1	KAA1474421.1						OJD24919.1	KAF4595040.1	KAF5002718.1		PBK80574.1
KAE9383689.1	KAG2035612.1	KAG9322461.1	CAB4373301.1	EJT97466.1	KAF9102730.1	RAK84476.1			OTA16038.1	KOC15939.1	KAG5945882.1			KAF4332587.1	KAA5530197.1						OJD11006.1	KAF4293427.1	KAF4633413.1		PBK80571.1
KAE8414361.1	KAG1904128.1	KAG9071288.1	CAB4477998.1	EJT97464.1	KAF8981645.1	KAE9994511.1			OTA39569.1	KPM37326.1	KAG5941708.1			KAF4415396.1	KAB5590857.1						ODH51335.1	KAF4264936.1	KAF4463326.1		PBK78946.1
KAE8359470.1	KAG1882982.1	KAG9071287.1	CAB4489848.1	KFH74164.1	KAF8929944.1	CAG7554765.1			OTA65806.1	GAQ08717.1	KAG5922268.1			KAF4445064.1	KAE9389294.1						ODH39228.1	KAF4247759.1	KAF4433752.1		PBK70938.1
KAB5589652.1	KAG1879343.1	KAG9070840.1	CAB5377430.1	KAG2144156.1	KAF8477550.1	THZ29679.1			OTA82160.1	GAQ04225.1	KAG5742873.1			KAF4461496.1	KAE9398472.1						EGC42659.1	KAF4219222.1	KAF4415327.1		PBK70692.1
XP_031026811.1	KAG1835714.1	KAG9070086.1	KAG5618537.1	SGY57010.1	KAF8462943.1	TID26675.1			OTB00752.1	GAQ46711.1	KAG5663201.1			KAF4490217.1	KAF0391078.1						EDR12978.1	KAF4212013.1	KAF4230021.1		PBK70587.1
KAA6407030.1	KAG1819533.1	KAG9070084.1	KAG5459782.1	KZV61939.1	KAF8453160.1	KAF5525957.1			OTB12539.1	CEL09274.1	KAG4441674.1			KAF4777549.1	KAF0451421.1						EDR07500.1	KAF4200980.1	KAE8450757.1		PBK63371.1
KAA1475228.1	KAG1819311.1	KAG9070083.1	KAG5185476.1	KAF9969364.1	KAF8439181.1	OQE19929.1			OAQ70784.1	CEL07509.1	KAG4424832.1			KAF4813974.1	KAF1804510.1						EDR05834.1	KAF4167006.1	KAF3923076.1		OSX64051.1
KAA1474404.1	KAG1796764.1	KAG9070061.1	KAG5176626.1	EIM21036.1	KAF8422483.1	RAQ54061.1			OKL56297.1	CEL06468.1	QSZ35328.1			KAF4828555.1	KAF4576248.1						EDN11406.1	KAF4156948.1	KAF3913290.1		OSX64050.1
KAA1136107.1	KAG1774290.1	KAG9067395.1	CAF3608931.1	KZO97527.1	KAF8419290.1	KAF2722454.1			SMQ48792.1	CEL06494.1	GIJ98726.1			KAF4829334.1	KAF4604941.1						EER42564.1	KAF4152983.1	KAF3491806.1		OJA18342.1
KAA1131403.1	KAG1773645.1	KAG9067394.1	CAF3969100.1	KAA1088427.1	KAF8418606.1	CAD0039014.1			SMY22494.1	KUL81401.1	KAG4028453.1			KAF4868013.1	KAF4606436.1						OAX81754.1	KAE8448248.1	KAF3003960.1		OJA18337.1
KAA1116100.1	KAG1760297.1	KAG9067393.1	CAF1214293.1	SJL11452.1	KAF3932035.1	KHO00148.1			GAP91575.2	KUL85951.1	KAG2412469.1			KAF4882571.1	KAF4613015.1						EEQ85560.2	KAF3922569.1	KAF2971541.1		OJA15415.1
KAA1085694.1	KAG1752101.1	KAG4104338.1	CAF1204125.1	KAG8701332.1	KAF3923534.1	KAG8624483.1			PCG98574.1	KUL87686.1	BCS18296.1			KAF4949588.1	KAF5313385.1						KZN89738.1	KAF3920568.1	KAF2963962.1		OJA11254.1
KAA1080445.1	KAG1749047.1	KAG4104337.1	CAF1154187.1	KAF9582778.1	KAF3920887.1	QYS98030.1			PCG98878.1	CCT71801.1	BCR88391.1			KAF4961958.1	KAF5323553.1						KXG47878.1	KAF3916218.1	KAF2878249.1		EGN94203.1
KAA1074475.1	KAG1730631.1	KAG4097226.1	CAF1120627.1	TIB69351.1	KAF3918299.1	KAF5092758.1			CZT14796.1	CCT71802.1	KAG2219599.1			KAF4968211.1	KAF5325543.1						KUM62982.1	KAF3911071.1	KAF2839143.1		EDR07559.1
VDC05302.1	KAG1370840.1	KAG4088050.1	KAG4096876.1	KAG8905648.1	KAF3917282.1	KAG9632231.1			PIA94866.1	KXL50663.1	KAG2215095.1			KAF4986818.1	KAF5348022.1						KOS37598.1	KAF3941614.1	KAF2813887.1		EDR04293.1
GEM10711.1	KAG1340198.1	KAG2230211.1	KAG4088808.1	KIM22745.1	KAF3917247.1	KAE8328459.1			PKR99660.1	KZL69927.1	KAG2178633.1			KAF4997092.1	KAF5350486.1						CRL30408.1	KAF3938811.1	KAF2756350.1		OAX40927.1
TRM67051.1	KAG1196995.1	KAG2213190.1	KAG4088807.1	KZO95342.1	KAF3914106.1	KXT09550.1			PLB44551.1	KZL72791.1	KAG2174396.1			KAF5019257.1	KAF5384339.1						KLJ06138.1	KAF3936991.1	KAF2734193.1		OAX36068.1
TPX74206.1	KAG1180035.1	KAG2205859.1	CAE7201452.1	KAH0834894.1	KAF3909591.1	OQD80083.1			PMD27150.1	KZL76817.1	KAG2165980.1			KAF5250503.1	KAF5392721.1						KKZ66630.1	KAF3931503.1	KAF2689845.1		OAX33577.1
TPX71656.1	KAG1145798.1	KAG2204118.1	CAE7947260.1	KAG6379760.1	KAF3909290.1	KAF2271427.1			PMD43788.1	KZL82618.1	KAG1332129.1			KAF5494554.1	KAF6766678.1						EYE94763.1	KAF3930061.1	KAF2676324.1		OAX32154.1
TPX56130.1	KAG1138792.1	KAG2202335.1	CAE7302722.1	QRW19286.1	KAF3904266.1	KKA24072.1			PMD51291.1	KXJ88104.1	KAG1301496.1			KAF5517676.1	KAF7293041.1						ETW86561.1	KAF3929781.1	KAF2671380.1		KZP02658.1
TPX55972.1	KAG1137067.1	KAG1210890.1	CAE7807179.1	KAG8806486.1	KAF3942416.1	EED15873.1			POS77415.1	KXJ90392.1	KAG1177202.1			KAF5544812.1	KAF7294386.1						EGS22057.1	KAF3481805.1	KAF2500655.1		CUA75225.1
TPX39666.1	KAG1100273.1	KAG1177146.1	CAE7218754.1	KAG1803473.1	KAF3940450.1	TKA80654.1			POS78980.1	OAA51303.1	KAG1139521.1			KAF5547505.1	KAF7295093.1						EFX00095.1	KAF3480359.1	KAF2477381.1		EJF60845.1
TPX39481.1	KAG1013429.1	KAG1152378.1	CAE7579019.1	KAF8340001.1	KAF3938816.1	KAF7623151.1			PPJ54741.1	OAG05709.1	KAG1139210.1			KAF5559628.1	KAF7307350.1						EEH04028.1	KAF3311926.1	KAF2469568.1		EIW83809.1
TPX36597.1	KAG0983010.1	KAG1122962.1	KAG2486291.1	KAG1906142.1	KAF3933862.1	KAG9583997.1			PSN65894.1	OAG05788.1	KAG0747411.1			KAF5576409.1	KAF7308597.1						CAP86891.1	KAF3187048.1	KAF2440820.1		KIO22026.1
TNY17781.1	KAG0979299.1	KAG1096650.1	KAG2486114.1	KZV61940.1	KAF3315196.1	OTA37080.1			PSN74913.1	OAK93719.1	KAG0735039.1			KAF5603368.1	KAF7309736.1						KIM27887.1	KAF3155377.1	KAF2433643.1		KIO21176.1
TKA52468.1	KAG0965013.1	KAG0780944.1	KAG2483130.1	KIJ67623.1	KAF3315195.1	GAQ46059.1			PSR78419.1	OAP57665.1	KAG1473075.1			KAF5608347.1	KAF7317978.1						KIJ99635.1	KAF3078520.1	KAF2433344.1		KIO21171.1
TKA50691.1	KAG0938654.1	KAG0743513.1	XP_039144884.1	KIK80208.1	KAF3311300.1	KIW16057.1			PSR99267.1	OAQ78399.1	KAG1470157.1			KAF5632199.1	KAF7329695.1						KIJ99634.1	KAF3071464.1	CAA7262158.1		CEL61917.1
TIC32326.1	KAG0875209.1	KAG1580684.1	KAG2211545.1	KAF7985367.1	KAF3311299.1	OTA99862.1			PVH77644.1	KIW10724.1	KAG1052843.1			KAF5644834.1	KAF7343384.1						KIJ96853.1	KAF3068350.1	CAA7262099.1		KIJ95877.1
TIC22692.1	KAG0857023.1	KAG1489319.1	KAG2195915.1	KAG8911421.1	KAF3310469.1	KZL75630.1			PVH99546.1	KIW65893.1	KAG0649615.1			KAF5655985.1	KAF7351344.1						KIJ96761.1	KAF3027872.1	KAF2270149.1		KIJ91751.1
TIC20625.1	KAG0831369.1	KAG1447083.1	KAG2186502.1	PBK73501.1	KAF3307544.1	EKD21573.1			PWI67072.1	OBT38825.1	KAG0640242.1			KAF5663959.1	KAF7360219.1						KIJ96758.1	KAF2966505.1	KAF2260783.1		KIJ91697.1
TIC08245.1	KAG0761385.1	KAG1441319.1	KAG2185120.1	KAF9511689.1	KAF3307543.1	EQL35845.1			PWY77331.1	OBT49072.1	KAF4990143.1			KAF5675232.1	KAF7366742.1						EEH20603.2	KAF2963744.1	KAF2259205.1		KIJ42663.1
TIB82712.1	KAG0746559.1	KAG1050857.1	KAG2174870.1	KZT59687.1	KAF3286126.1	THZ90740.1			PWY84303.1	OBT54726.1	KGB74167.1			KAF5679953.1	KAF7436521.1						EEH35392.2	KAF2839963.1	KAF2247206.1		KIJ40615.1
TIB79633.1	KAG0742863.1	KAG0381056.1	KAG2173594.1	SJK97077.1	KAF3286045.1	CCF52093.1			PWY86782.1	OBT61730.1	KAG0323530.1			KAF5697944.1	KAF7440140.1						KGO77929.1	KAF2458500.1	KAF2195801.1		KIJ40569.1
TIB74812.1	KAG0740325.1	KAG0377141.1	KAG1680917.1	PBK94841.1	KAF3282021.1	OQO17058.1			PYH31918.1	OBT70818.1	KAG0183981.1			KAF5698636.1	KAF7727734.1						KGO52286.1	KAF2251796.1	KAF2189853.1		KIJ28687.1
TIB68432.1	KAG0706328.1	KAG0373004.1	KAG1375062.1	KIY44202.1	KAF3271382.1	KAB8304484.1			PYH60054.1	OBT75501.1	KAG0163139.1			KAF5973674.1	KAF7729525.1						KGO51768.1	KAF2241285.1	KAF1995016.1		KDQ26460.1
TIB13767.1	KAG0666902.1	KAG0372768.1	KAG1303874.1	TDL17252.1	KAF3271381.1	KAB8304485.1			PYH69517.1	OBT90029.1	KAG0156997.1			KAF5985322.1	KAF7754010.1						KGO40736.1	KAF2179682.1	KAF1983149.1		KDQ26456.1
TIB00903.1	KAG0657658.1	KAG0371348.1	KAG1241286.1	KAG8976783.1	KAF3270995.1	KAB8304483.1			PYH79031.1	EAW24519.1	KAF9886685.1			KAF6529116.1	KAF7762146.1						KGO37641.1	KAF2175439.1	KAF1959424.1		CCO31802.1
TIA92746.1	KAG1493605.1	KAG0369814.1	KAG1230164.1	TFY73589.1	KAF3270994.1	KAF2127895.1			PYH97256.1	OBS23023.1	KAF9876022.1			KAF6807049.1	KAF7784110.1						EEH45186.2	KAF1954372.1	KAF1813405.1		CCO37559.1
TIA91874.1	KAG1462172.1	KAG0369191.1	KAG1194490.1	KAF8575349.1	KAF3245204.1	EXJ53999.1			PYI09204.1	EEU44036.1	KAF9817017.1			KAF6813184.1	KAF8065073.1						KDR68111.1	KAF1950267.1	KAF1734283.1		CCO37692.1
TIA82423.1	KAG1447583.1	KAG0367744.1	KAG1174864.1	KAF8842528.1	KAF3235698.1	KAF2839249.1			PYI24145.1	EAQ89042.1	KAF9776919.1			KAF7544767.1	KAF8128880.1						KDN48381.1	GFF89861.1	KAE9989465.1		CCO38218.1
TIA73581.1	KAG1442842.1	KAG0361872.1	KAG1150017.1	KAF7981557.1	KAF3233286.1	RMY88029.1			PYI34495.1	EDP50965.1	KAF9734407.1			KAF7726900.1	KAF8153028.1						AGC54756.1	GFF71431.1	KAE9987503.1		EGX50576.1
THV02165.1	KAG1052294.1	KAG0360080.1	KAG1149119.1	KAF9024435.1	KAF3231800.1	KIW41381.1			RAH50612.1	EDP52493.1	KAF9702942.1			KAF7749186.1	KAF8162400.1						AGC54755.1	GFF82367.1	KAE9985194.1		ADO87036.1
THH20770.1	KAG1050243.1	KAG0357795.1	KAG0801633.1	KAG2359533.1	KAF3231799.1	KAH6848815.1			RAH59687.1	EGR50413.1	KAF9694263.1			KAF7751370.1	KAF8167603.1						AGC54711.1	GFF66181.1	KAE9965849.1		ACD88750.1
THH12099.1	KAG0374427.1	KAG0356788.1	KAG0792155.1	KAF9308580.1	KAF3231798.1	CAG9979314.1			RAH67876.1	EEY23120.1	KAF9652661.1			KAF7866779.1	KAF8173677.1						AGC54703.1	GFF31031.1	KAE9962316.1		EAU86473.1
THH07055.1	KAG0368619.1	KAG0356311.1	KAG0749766.1	KAF8901109.1	KAF3231797.1	KEY70052.1			RAH87350.1	OGE53233.1	CAD6441407.1			KAF7882626.1	KAF8186860.1						AGC54702.1	KAB8263588.1	KAE9380982.1		EAU86470.1
TFY73713.1	KAG0366709.1	KAG0352566.1	KAG0739694.1	CAE6423021.1	KAF3224272.1	KAF2837553.1			RAK78900.1	OGM48911.1	KAF9241043.1			KAF7896264.1	KAF8208136.1						AGC54701.1	KAE9389092.1	KAE9372482.1		CAA07252.1
TFY73364.1	KAG0352634.1	KAG0351731.1	KAG0666846.1	CAE6466797.1	KAF3220061.1	RMX77335.1			RAK87294.1	OIW26474.1	KAF9225759.1			KAF7905258.1	KAF8216073.1						AGC54700.1	KAE8378632.1	KAE9369032.1
TFY71781.1	KAG0335965.1	KAG0348049.1	KAG0653479.1	KZV76120.1	KAF3212014.1	KAA8642479.1			RAL03211.1	CZR67804.1	KAF9051765.1			KAF7939719.1	KAF8241045.1						AGC54699.1	KAE8357593.1	KAE8407362.1
TFY63353.1	KAG0314573.1	KAG0346024.1	KAG1471887.1	KAF8481928.1	KAF3206007.1	PTB81369.1			RAL08282.1	CZR54970.1	KAF8867184.1			KAF7940629.1	KAF8259183.1						AGC54698.1	KAE8343076.1	KAE8378323.1
TFY63352.1	KAG0309496.1	KAG0343322.1	KAG1466501.1	KIO33650.1	KAF3197862.1	KIW24198.1			RAO67188.1	CVL12624.1	KAF8837189.1			KAF7946424.1	KAF8264247.1						AGC54696.1	KAE8322646.1	KAE8374181.1
TFY58481.1	KAG0304043.1	KAG0340581.1	KAG1457768.1	KIY73500.1	KAF3196392.1	CRK24654.1			RAO69719.1	CVL05276.1	KAF9237358.1			KAF8121298.1	KAF8290884.1						AGC54691.1	KAE8315295.1	KAE8338223.1
TFL03832.1	KAG0303273.1	KAG0340545.1	KAG1446794.1	EIM86328.1	KAF3184297.1	KAF5859943.1			RAO73459.1	CVL05277.1	KAF8690242.1			KAF8195522.1	KAF8337066.1						AGC12988.1	KAE8159820.1	KAE8143164.1
TFK87289.1	KAG0298240.1	KAG0339156.1	KAG1053866.1	KAG8990688.1	KAF3183813.1	PNH49681.1			RDH24301.1	OJI99963.1	KAF8532938.1			KAF8316968.1	KAF8352045.1						BAJ72707.1	KAE8153064.1	KAB8272887.1
TFK75614.1	KAG0294383.1	KAG0339155.1	KAG1052778.1	KAG8878919.1	KAF3173371.1	KAE9965877.1			RDH28669.1	OJJ03177.1	KAF8489456.1			KAF8330578.1	KAF8480207.1						AAB06178.1	KAE8135185.1	KAB8067229.1
TFK53175.1	KAG0272551.1	KAG0338108.1	KAG0377625.1	KAG9099445.1	KAF3171835.1	RAH52138.1			RDI89150.1	OJJ07034.1	KAF8457135.1			KAF8450944.1	KAF8482009.1							KAB8199095.1	KAB2106732.1
TFK32101.1	KAG0270640.1	KAG0335637.1	KAG0375884.1	KAF9206324.1	KAF3170381.1	KAF4629430.1			RDK40322.1	OJI83535.1	KAF8438042.1			KAF8467706.1	KAF8506765.1							KAB8274716.1	KAA8894578.1
TFK25450.1	KAG0262553.1	KAG0335471.1	KAG0367571.1	KAF8846365.1	KAF3166507.1	ESZ96844.1			RDW64662.1	OJJ32602.1	KAF8333299.1			KAF8475310.1	KAF8512753.1							KAB8269353.1	KAA8652892.1
RHZ52553.1	KAG0252079.1	KAG0334084.1	KAG0354484.1	KAG9043074.1	KAF3166314.1	TPX75162.1			RDW68604.1	OJJ44280.1	KAF8261209.1			KAF8864451.1	KAF8523037.1							KAB8224567.1	TWU78370.1
TEB32680.1	KAG0250931.1	KAG0325625.1	KAG0354483.1	KAF8321613.1	KAF3165403.1	KAE8183204.1			RDW72240.1	OJJ55173.1	KAF8248858.1			KAF8942660.1	KAF8547201.1							KAB8069423.1	TWU72822.1
TDL27891.1	KAG0236766.1	KAG0319444.1	KAG0348748.1	KAG9311639.1	KAF3165402.1	PKY00739.1			RDW89782.1	OJJ72236.1	KAF8155509.1			KAF9027498.1	KAF8579976.1							KAA8894577.1	TWU71424.1
TDL20614.1	KAG0222928.1	KAG0317245.1	KAG0344808.1	KZP31372.1	KAF3165401.1	KAF2499401.1			RFU28207.1	OJJ99034.1	KAF8137543.1			KAF9083864.1	KAF8603267.1							KAA8893053.1	QDS72815.1
TDL13725.1	KAG0215396.1	KAG0316718.1	KAG0340574.1	EIW85510.1	KAF3164758.1	KAF4453857.1			RHZ55349.1	OJK00107.1	QKX54787.1			KAF9107087.1	KAF8607207.1							TRM64889.1	QDS68292.1
TCD67372.1	KAG0212973.1	KAG0315816.1	KAG0340573.1	KAF8516366.1	KAF3160871.1	THW46075.1			RJE22728.1	OJZ86984.1	KAF7938284.1			KAF9123260.1	KAF8635707.1							THH31406.1	TLD39468.1
TBU54438.1	KAG0210743.1	KAG0315138.1	KAG0325484.1	KAF8314894.1	KAF3159390.1	SOV06741.1			GCB27253.1	BAE54597.1	KAF7929517.1			KAF9144223.1	KAF8639198.1							TGO52653.1	TLD26109.1
TBU46200.1	KAG0200368.1	KAG0314574.1	KAG0312343.1	KAG8844180.1	KAF3159389.1	KAF9889874.1			RMD43856.1	BAE55565.1	KAF7906577.1			KAF9146709.1	KAF8674548.1							TGO28133.1	TLD24543.1
TBU44968.1	KAG0166347.1	KAG0311129.1	KAG0310513.1	KAF9284051.1	KAF3159388.1	RAQ66283.1			RMX72285.1	GAW23033.1	KAF7894416.1			KAF9207722.1	KAF8676144.1							TFK98723.1	TKA66468.1
TBU26465.1	KAG0165462.1	KAG0308292.1	KAG0307732.1	KAG0148787.1	KAF3158160.1	EAA30349.2			RMX82071.1	GAW21206.1	KAF7893117.1			KAF9216675.1	KAF8682460.1							TFK72403.1	TID27698.1
TBU24281.1	KAG0148282.1	KAG0304044.1	KAG0306847.1	KAF8140274.1	KAF3157733.1	PHH83804.1			RMX97589.1	GAW15746.1	KAF7878823.1			KAF9291909.1	KAF8699683.1							TFK71275.1	TID17348.1
RXW22258.1	KAG0099526.1	KAG0303578.1	KAG0299776.1	PBK95438.1	KAF3157732.1	KAH6604304.1			RMY10149.1	GAW14833.1	KAF7878555.1			KAF9292737.1	KAF8710418.1							TFK71246.1	TID16452.1
RXW22239.1	KAG0096915.1	KAG0302824.1	KAG0294191.1	KEP52559.1	KAF3157288.1	RAO69453.1			RMY28311.1	GAT18935.1	KAF7717316.1			KAF9306234.1	KAF8717312.1							TFK71245.1	TGO67714.1
RXK34971.1	KAG0086501.1	KAG0301614.1	KAG0280894.1	VDB87335.1	KAF3147902.1	PNY23439.1			RMY35683.1	OOO04435.1	KAF7682190.1			KAF9314365.1	KAF8726483.1							TFK71244.1	TGO26047.1
RUS33180.1	KAG0080675.1	KAG0301203.1	KAG0257928.1	CEL57748.1	KAF3143561.1	KAF4965070.1			RMY49236.1	OOO13203.1	KAF7588808.1			KAF9340076.1	KAF8726484.1							TFK71243.1	TGJ77147.1
RUS13786.1	KAG0077037.1	KAG0301202.1	KAG0249383.1	KIM69403.1	KAF3133485.1	KNC97901.1			RMY51615.1	OPB38874.1	KAF7558474.1			KAF9355627.1	KAF8734574.1							TFK70238.1	TFK41521.1
RUP49911.1	KAG0076410.1	KAG0296650.1	KAG0242705.1	KDE02813.1	KAF3131928.1	KEQ61715.1			RMY68928.1	OPB40919.1	KAF7547898.1			KAF9372159.1	KAF8744459.1							TFK69236.1	TFK32654.1
RSH90630.1	KAG0072732.1	KAG0296649.1	KAG0225934.1	KAH0838292.1	KAF3131927.1	KAG2413931.1			RMY80593.1	OQD63635.1	KAF7198445.1			KAF9374614.1	KAF8753030.1							TFK69220.1	TFK32470.1
RSH82205.1	KAG0055862.1	KAG0296648.1	KAG0219259.1	CAE6469941.1	KAF3129540.1	KAB8275662.1			RMY81953.1	OQD83477.1	KAF7159208.1			KAF9438543.1	KAF8805575.1							TFK69124.1	RYP93102.1
RSH79031.1	KAG0054531.1	KAG0293339.1	KAG0211896.1	KIO04003.1	KAF3121975.1	RWQ99020.1			RMY99256.1	OQE28673.1	KAF7115642.1			KAF9550425.1	KAF8830270.1							TFK68948.1	RYP82100.1
RPD53745.1	KAG0049998.1	KAG0293338.1	KAG0204146.1	GAA98257.1	KAF3119958.1	KAH0524548.1			RMZ11145.1	OQE94654.1	KAF6830228.1			KAF9561340.1	KAF8846055.1							TFK68946.1	RYP69591.1
GBE83645.1	KAG0032766.1	KAG0293337.1	KAG0174484.1	KAH7105228.1	KAF3118437.1	KKY36532.1			RMZ20297.1	ORX96342.1	KAF6824687.1			KAF9645346.1	KAF8892882.1							TFK67193.1	RYP63901.1
GBE83608.1	KAG0030283.1	KAG0293040.1	KAG0165405.1	KAG8739635.1	KAF3095993.1	RPB21718.1			RMZ20771.1	ORY14534.1	KAF6805320.1			KAF9906509.1	KAF8895900.1							TFK67187.1	RYP50329.1
GBE85463.1	KAG0017891.1	KAG0285136.1	KAG0164295.1	KAG8739634.1	KAF3095992.1	KGO36963.1			RMZ81790.1	OSS44891.1	KAF6798951.1			KAF9915901.1	KAF8899029.1							TFK66688.1	RYP46039.1
GBE88857.1	KAG0015915.1	KAG0285135.1	KAG0091647.1	KAG8739636.1	KAF3093977.1	RMY84611.1			ROV88775.1	OTA04650.1	KAF6240919.1			KAF9928402.1	KAF8916589.1							TFK66491.1	RYP30206.1
RKP17464.1	KAG0014627.1	KAG0284897.1	KAG0091646.1	PLW51898.1	KAF3085502.1	KNG48903.1			ROV97381.1	OTA67437.1	KAF6224792.1			KAF9937225.1	KAF8922005.1							TFK65924.1	RYP14219.1
RKO92351.1	KAG0005523.1	KAG0284585.1	KAG0066453.1	KAF7969049.1	KAF3085501.1	KIM95933.1			ROW00718.1	OTA94840.1	KAF5878172.1			KAF9956651.1	KAF8929520.1							TFK65913.1	RYO97488.1
RKO89569.1	KAG0000802.1	KAG0279146.1	KAG0062915.1	KAA1124340.1	KAF3085500.1	PBP18001.1			ROW06818.1	OOF96858.1	GFP52798.1			KAF9967125.1	KAF8929520.1							TFK65394.1	RYC58417.1
RIB17653.1	KAF9997991.1	KAG0278827.1	KAG0062071.1	KAG8936607.1	KAF3082585.1	KNG47087.1			ROW11961.1	OAQ67210.1	KAF5724273.1			KAG0020215.1	KAF8929976.1							TFK64514.1	RWA06576.1
RIA88122.1	KAF9990366.1	KAG0277990.1	KAG0051972.1	KAG0662265.1	KAF3081022.1	GES63247.1			RWA11945.1	OAQ71928.1	KAF5622860.1			KAG0043515.1	KAF8930257.1							TFK64511.1	RWA05711.1
RGB42014.1	KAF9969854.1	KAG0275020.1	KAG0049994.1	KAF8328121.1	KAF3078607.1	TGO68091.1			RYC65011.1	OWY51252.1	KAF5617656.1			KAG0066472.1	KAF8930257.1							TFK63748.1	SPQ25370.1
RDX44526.1	KAF9963910.1	KAG0268669.1	KAG0030122.1	TIA83479.1	KAF3077699.1	KAE8133872.1			RYO80315.1	CEF88807.1	KAF5611030.1			KAG0082107.1	KAF8933301.1							TFK63747.1	SPQ26466.1
RDB17245.1	KAF9963262.1	KAG0266626.1	KAG0030121.1	TIA75640.1	XP_018133384.1	QPC62588.1			RYP10618.1	GAP92702.1	KAF5545886.1			KAG0089044.1	KAF8933745.1							TFK63746.1	RSM07936.1
RCI05238.1	KAF9958679.1	KAG0266625.1	KAG0011175.1	KAG2140587.1	TPX69142.1	OJD26831.1			RYP52300.1	GAP89896.1	KAF5529536.1			KAG0130963.1	KAF8933745.1							TFK63691.1	RSM07118.1
XP_025177887.1	KAF9958015.1	KAG0257138.1	KAG0009641.1	KAH7344964.1	TPX62105.1	KXX73944.1			RYP61921.1	GAP87926.1	KAF5662061.1			KAG0172528.1	KAF8937199.1							TFK63502.1	RSL65337.1
SGY76323.1	KAF9946835.1	KAG0255123.1	KAF9994083.1	KZV59839.1	TPX60191.1	GIC85870.1			RYP65930.1	GAW27283.1	SMR51321.1			KAG0181492.1	KAF8937199.1							TFK62375.1	RSL48083.1
SCZ97581.1	KAF9940223.1	KAG0251637.1	KAF9990101.1	VDB91195.1	TGJ74508.1	ATZ50040.1			RYP92853.1	PCD31440.1	KAF5363200.1			KAG0191928.1	KAF8948078.1							TFK60783.1	RSH89756.1
SDA06929.1	KAF9939006.1	KAG0251636.1	KAF9979606.1	VDB91197.1	TGJ65836.1	KAF5871723.1			TDZ20930.1	PCG94972.1	KAF5356780.1			KAG0219887.1	KAF8952146.1							TFK60782.1	RMZ82509.1
GBC09139.1	KAF9932674.1	KAG0249325.1	KAF9966275.1	VDB91199.1	RVD86706.1	EXJ81508.1			TDZ37496.1	PCG97884.1	KAF5331804.1			KAG0225243.1	KAF8952146.1							TFK60781.1	RMJ14680.1
PVF96922.1	KAF9929389.1	KAG0248600.1	KAF9947087.1	KZT53848.1	RVD86293.1	KAF4822637.1			TEA21367.1	SCV57370.1	KAF5242313.1			KAG0234545.1	KAF8960915.1							TFK60779.1	VBB80504.1
PSR75773.1	KAF9924550.1	KAG0248027.1	KAF9939355.1	KZT53847.1	RVD86230.1	EME42615.1			TFK33558.1	SCO12578.1	KAF5134699.1			KAG0271106.1	KAF8963825.1							TFK59772.1	VBB76689.1
PRQ72265.1	KAF9914605.1	KAG0242568.1	KAF9932333.1	KAG8945782.1	RVD84515.1	KIW02401.1			TFK50892.1	SCO12582.1	KAF5024810.1			KAG0318925.1	KAF8980191.1							TFK59769.1	VBB75927.1
PPR07258.1	KAF9907987.1	KAG0242320.1	KAF9925179.1	KAG8945783.1	RVD81535.1	KAG5924136.1			QBZ63022.1	SCO12938.1	KAF4988951.1			KAG0330038.1	KAF8980191.1							TFK59767.1	RDI89964.1
PPQ95374.1	KAF9907083.1	KAG0236079.1	KAF9908652.1	KZP26132.1	RVD81534.1	KAH0600178.1			THV65874.1	SCO88840.1	KAF4955791.1			KAG0354663.1	KAF9011918.1							TFK59766.1	RBQ84436.1
PPQ77926.1	KAF9805043.1	KAG0236078.1	KAF9906593.1	CAE7072161.1	RPB24093.1	OCK92869.1			THV75282.1	PCD29923.1	KAF4977964.1			KAG0374475.1	KAF9022227.1							TFK58689.1	RAQ79800.1
POY76001.1	KAF9788068.1	KAG0234374.1	KAF9583640.1	QRV76198.1	RPB24045.1	DAA73031.1			THV75669.1	PFH57630.1	KAF4946305.1			KAG0647962.1	KAF9041765.1							TFK58688.1	RAQ67955.1
POW09821.1	KAF9653692.1	KAG0227594.1	KAF9583619.1	QRV76199.1	RPB21637.1	CRL19309.1			THV86372.1	PHH81831.1	KAF4921236.1			KAG1048055.1	KAF9045421.1							TFK58347.1	RAQ51195.1
POW01275.1	KAF9586524.1	KAG0226165.1	KAF9571156.1	KAG6331977.1	RPB11683.1	KAG4265522.1			THV94587.1	PHH86849.1	KAF4839950.1			KAG1169611.1	KAF9066877.1							TAQ86873.1	PWI74047.1
POW01263.1	KAF9578810.1	KAG0210742.1	KAF9551940.1	KAF8316114.1	RPB01945.1	RKL29874.1			THW01765.1	PIA88635.1	KAF4818088.1			KAG1201951.1	KAF9074845.1							RYP39597.1	PWI70764.1
POV96010.1	KAF9575654.1	KAG0210189.1	KAF9551008.1	KAG8991225.1	RPB01944.1	KEQ91695.1			THW06276.1	PIG88733.1	KAF4627228.1			KAG1457283.1	KAF9078546.1							RYP08478.1	PWI64734.1
POV96003.1	KAF9572661.1	KAG0210048.1	KAF9433291.1	KAG1778049.1	RPA77734.1	KLO94364.1			THW08409.1	PKK44900.1	KAF4555664.1			KAG1467293.1	KAF9089293.1							RWA15050.1	PVI03016.1
PLW52215.1	KAF9571562.1	KAG0208533.1	KAF9428075.1	KAF9959270.1	RKP17382.1	KAH0322837.1			THW10127.1	PKK46107.1	KAF4507407.1			KAG1843476.1	KAF9089394.1							RVD83142.1	PVH94281.1
PLW19018.1	KAF9563871.1	KAG0207649.1	KAF9428074.1	PVG00773.1	RKO94096.1	PIB01431.1			THW31273.1	PKK51217.1	KAF4476538.1			KAG2056104.1	KAF9089394.1							RPB27332.1	PVH73031.1
PKY45203.1	KAF9550976.1	KAG0207587.1	KAF9375734.1	KAG9045288.1	RFU27284.1	THY86966.1			THW37841.1	PKX88515.1	KAF4462999.1			KAG2070052.1	KAF9099076.1							RPB23466.1	PVF92300.1
PJF17103.1	KAF9539165.1	KAG0206922.1	KAF9372372.1	KIM23769.1	PWW79718.1	KAE8164077.1			THW39055.1	PKX96384.1	KAF4452680.1			KAG2114735.1	KAF9099076.1							RPB22006.1	KEZ43301.1
PIL29224.1	KAF9535332.1	KAG0196956.1	KAF9372371.1	KAG9045287.1	OBT99651.2	EYE90822.1			THW41734.1	PMB71722.1	KAF1805500.1			KAG2125935.1	KAF9103295.1							RPB11557.1	KEZ39865.1
PFH51138.1	KAF9514999.1	KAG0196955.1	KAF9353933.1	KAG9045286.1	CUS13582.1	KXT04373.1			THW44668.1	PMD22478.1	KAF4495216.1			KAG2147950.1	KAF9103295.1							RPB07622.1	PSN67566.1
SJL10491.1	KAF9497531.1	KAG0195961.1	KAF9348070.1	KAG8903163.1	XP_021879717.1	TQV92028.1			THW51023.1	PMD35931.1	KAF4436451.1			KAG2151697.1	KAF9108787.1							RPB07149.1	POR37065.1
PCH37537.1	KAF9484125.1	KAG0195632.1	KAF9346565.1	KAG2120080.1	XP_021885060.1	OAQ72266.1			THW63329.1	PMD42806.1	KAF4303224.1			KAG2175406.1	KAF9108787.1							RPB04551.1	PMD65730.1
PCH37536.1	KAF9467212.1	KAG0191574.1	KAF9332946.1	KAF8837413.1	ORZ11402.1	KAF1731169.1			THW75869.1	PMD50141.1	KAF4260450.1			KAG2202016.1	KAF9109229.1							RPB03019.1	PMD65546.1
PBK81430.1	KAF9453308.1	KAG0178832.1	KAF9326554.1	KAF8274078.1	OBT82133.1	KAG9560819.1			THW79304.1	PMD51273.1	KAF4214756.1			KAG2207490.1	KAF9116694.1							RPA74612.1	PMD44542.1
PBK63239.1	KAF9438836.1	KAG0169275.1	KAF9326553.1	OAV94080.1	OBT78821.1	SMR52397.1			THW84065.1	PMD53216.1	KAF4122114.1			KAG2226254.1	KAF9116694.1							RMZ44832.1	PMD37050.1
PAV17862.1	KAF9437219.1	KAG0145535.1	KAF9319813.1	KAG8904900.1	OBT55043.1	OQN98948.1			THW95270.1	PMD62755.1	KAE8444236.1			KAG2345033.1	KAF9121214.1							RMJ21320.1	PMD30954.1
XP_021876282.1	KAF9435345.1	KAG0097947.1	KAF9310841.1	KAG9009237.1	OBT48121.1	OJJ69745.1			THX03607.1	PLB52232.1	KAF3916537.1			KAG2365635.1	KAF9121214.1							RMJ16885.1	PLB49724.1
OZJ04040.1	KAF9432252.1	KAG0097329.1	KAF9310840.1	KAF8434869.1	OAQ30254.1	PQK12667.1			THX12868.1	PNP39991.1	KAF3912152.1			KAG2733094.1	KAF9132036.1							RJE25374.1	PKS11140.1
SCV69361.1	KAF9426106.1	KAG0094530.1	KAF9290610.1	KAG2059987.1	OAQ27437.1	KAF5613541.1			THX14479.1	PNP49674.1	KAF3761357.1			KAG4035610.1	KAF9132036.1							RHZ43504.1	PGH20808.1
CDS06741.1	KAF9426009.1	KAG0094156.1	KAF9289581.1	KAF8123741.1	OAQ24846.1	OAQ88056.1			THX18107.1	PNP53071.1	KAF3388558.1			KAG4088677.1	KAF9134448.1							RFU79678.1	PGH11677.1
OUM57199.1	KAF9420187.1	KAG0094155.1	KAF9281248.1	KAF9520537.1	OAQ22728.1	RMX83634.1			THX18523.1	PNP73869.1	KAF3358759.1			KAG4107622.1	KAF9139179.1							RDW89810.1	PBP19970.1
OTB16286.1	KAF9398506.1	KAG0092625.1	KAF9281247.1	KAF9574179.1	XP_016274387.1	THZ53212.1			THX21518.1	PNS21775.1	KAF3347387.1			KAG4266154.1	KAF9139179.1							RDW76332.1	PBP15308.1
OSX58237.1	KAF9393885.1	KAG0091261.1	KAF9279473.1	KAG2342748.1	KNC97177.1	KFA66500.1			THX21538.1	SPB49570.1	KAF3218301.1			KAG4294847.1	KAF9140194.1							RDA90057.1	GAP88282.2
OSX58236.1	KAF9391913.1	KAG0089815.1	KAF9217675.1	KAG8961209.1	EWC45203.1	KAH0492735.1			THX24935.1	PON23766.1	KAF3101044.1			KAG4419918.1	KAF9140194.1							RDA88242.1	OAQ57623.2
OSC99679.1	KAF9385227.1	KAG0081465.1	KAF9200451.1	KIY68498.1	EWC44462.1	OJJ44236.1			THX29103.1	PQE07629.1	KAF3068431.1			KAG4435487.1	KAF9144659.1							RCI07667.1	OAQ72354.1
ORZ29938.1	KAF9367489.1	KAG0080384.1	KAF9189571.1	KAG2752802.1	EMS23268.1	RMZ07734.1			THX45789.1	PQE19522.1	KAF3056102.1			KAG5357273.1	KAF9150198.1							RAQ68242.1	OAQ59403.1
ORZ15836.1	KAF9361468.1	KAG0079590.1	KAF9170956.1	PLW04882.1	CDR46209.1	EHK27156.1			THX46691.1	PQE26858.1	KAF3052930.1			KAG5365762.1	KAF9150198.1							RAQ53450.1	OWP05086.1
ORZ12024.1	KAF9359855.1	KAG0077307.1	KAF9149724.1	KAG0354016.1	KFZ20520.1	EEA28776.1			THX48221.1	PQK14119.1	KAF3043651.1			KAG5655047.1	KAF9154741.1							RAQ53224.1	OTA98558.1
ORZ01917.1	KAF9356871.1	KAG0077305.1	KAF9143479.1	KAF9035337.1	KFZ09957.1	GAM43982.1			THX58307.1	OBT96719.1	KAF3029407.1			KAG5752692.1	KAF9154848.1							RAL09113.1	OTA98241.1
ORY89550.1	KAF9351534.1	KAG0076113.1	KAF9140501.1	KAF7974524.1	KFZ02586.1	KAF1982370.1			THX69846.1	PSN67186.1	KAF3019694.1			KAG5914066.1	KAF9154848.1							RAK80126.1	OTA84157.1
ORY73057.1	KAF9351208.1	KAG0075967.1	KAF9136872.1	KAF8320288.1	KFY70091.1	EXL50134.1			THX80608.1	PTB38298.1	KAF2999915.1			KAG5932790.1	KAF9156450.1							RAH77840.1	OTA67093.1
ORY52429.1	KAF9331559.1	KAG0075207.1	KAF9135003.1	KIO09632.1	KFY48814.1	PKS04846.1			THX80725.1	PTB38307.1	KAF2877422.1			KAG5958788.1	KAF9156450.1							RAH66418.1	ORY10194.1
ORY22367.1	KAF9327395.1	KAG0071434.1	KAF9133930.1	KII93203.1	KFY02334.1	OQO21950.1			THX89143.1	PTB44819.1	RNJ52990.1			KAG5986965.1	KAF9171099.1							RAH46264.1	OQO28039.1
ORY02988.1	KAF9320494.1	KAG0068616.1	KAF9114531.1	KAG6379761.1	KFX96324.1	PQE18863.1			THX99111.1	PTB57661.1	KAF2847057.1			KAG6010191.1	KAF9171099.1							PYI32447.1	OQO24952.1
ORX93500.1	KAF9317539.1	KAG0068615.1	KAF9096050.1	KIM22748.1	KFH66460.1	PTU18993.1			THY08382.1	PTB59829.1	KAF2835290.1			KAG6021581.1	KAF9171902.1							PYI18874.1	OQE17134.1
ORX88251.1	KAF9314671.1	KAG0067313.1	KAF9093573.1	EUC66782.1	EPZ32083.1	OQE94700.1			THY19630.1	PTB60171.1	KAF2824249.1			KAG6042336.1	KAF9186747.1							PYH76179.1	GAW20248.1
ORX62412.1	KAF9304487.1	KAG0063984.1	KAF8952691.1	EUC66783.1	ESW96435.1	POR31724.1			THY27279.1	PTB65263.1	KAF2796649.1			KAG6061110.1	KAF9186747.1							PYH48636.1	GAW20658.1
ORX44658.1	KAF9296396.1	KAG0060722.1	KAF8945832.1	KZP29018.1	CCG84805.2	KEQ75689.1			THY27539.1	PTB69764.1	KAF2763235.1			KAG6061389.1	KAF9191145.1							PWW76044.1	CZT41171.1
ORX33586.1	KAF9286792.1	KAG0059692.1	KAF8930240.1	KAA1471503.1	CCG85114.1	OQE29651.1			KAF6836364.1	PTB78279.1	KAF2705694.1			KAG6083689.1	KAF9201523.1							PWI66403.1	CZR51296.1
ORZ02054.1	KAF9284604.1	KAG0059691.1	KAF8930239.1	KAF8558511.1	EPS44862.1	KKK25605.1			THY36165.1	PTB81642.1	KAF2684351.1			KAG6110136.1	KAF9203657.1							PWI65247.1	CZR52735.1
ORE18292.1	KAF9278950.1	KAG0059690.1	KAF8927245.1	KAF8921621.1	EPS43439.1	KAF5097058.1			THY46207.1	PVH73428.1	KAF2662655.1			KAG6127917.1	KAF9203657.1							PVH96162.1	APA06001.1
ORE08335.1	KAF9274189.1	KAG0058743.1	KAF7731593.1	PBK61615.1	EPS42347.1	KAF2222816.1			THY54767.1	PVH94735.1	KAF2637455.1			KAG6223896.1	KAF9211706.1							PVH87839.1	CZS92101.1
OQE27897.1	KAF9273529.1	KAG0058234.1	KAF7722281.1	KAG8680121.1	EPS42115.1	PWN29300.1			THY60055.1	PVH98366.1	KAF2623649.1			KAG6300950.1	KAF9211706.1							PVH87838.1	CZT12368.1
GAW09587.1	KAF9261750.1	KAG0051596.1	GFZ52398.1	SGZ07063.1	EPS35156.1	THW06674.1			THY60950.1	PWN31929.1	TYJ54758.1			KAG6362940.1	KAF9211897.1							PVH81830.1	EFQ98616.1
CCA67409.1	KAF9224755.1	KAG0051280.1	GFZ52383.1	EJU02245.1	EGX54203.1	RYP55324.1			THY62612.1	PWN32456.1	KAF2489276.1			KAG6375041.1	KAF9211897.1							PUU78246.1	OCL11940.1
OJT04965.1	KAF9212611.1	KAG0049082.1	KAF6255120.1	KAG8982779.1	EGX54127.1	EEU45070.1			THY76109.1	PWY67112.1	KAF2475729.1			KAG7422530.1	KAF9212440.1							PUU76316.1	OCL01397.1
OJJ78483.1	KAF9210194.1	KAG0047425.1	KAF6253796.1	KAF8266936.1	EGX50637.1	TKA77563.1			THY76468.1	PWY72612.1	KAF2443041.1			KAG7443179.1	KAF9212440.1							PUU75832.1	OCL01214.1
OJJ31338.1	KAF9210140.1	KAG0047080.1	KAF6253794.1	TIB74061.1	EGX47383.1	KFZ11185.1			THY80289.1	PYH32259.1	KAF2423773.1			KAG8164663.1	KAF9224724.1							PUU75029.1	OCK99555.1
CED82874.1	KAF9209249.1	KAG0045497.1	KAF5836013.1	KAG1831076.1	EGX44419.1	RMZ69364.1			THY87540.1	PYH46259.1	KAF2242947.1			KAG8204158.1	KAF9225475.1							PUU73453.1	OCK97264.1
OJA16552.1	KAF9204750.1	KAG0042823.1	KXJ17827.1	KZT58173.1		RMZ70648.1			THY95904.1	PYH54538.1	KAF2237032.1			KAG8675495.1	KAF9245805.1							PUU73450.1	OCK94438.1
OIR58946.1	KAF9189302.1	KAG0042821.1	KXJ08485.1	CAE6521404.1		QMW31901.1			THZ00244.1	PYH64956.1	KAF2222743.1			KAG9067415.1	KAF9260759.1							PTB43852.1	OCK94169.1
OIR57429.1	KAF9185707.1	KAG0041505.1	KAF1800053.1	KAG8912807.1		KFX42181.1			THZ05606.1	PYH76317.1	KAF2217839.1			KAG9244602.1	KAF9270634.1							KEZ40204.1	OCK75547.1
AEP25620.1	KAF9178377.1	KAG0041215.1	GFH08859.1	KAG1836279.1		EMT73325.1			THZ12240.1	PYH92094.1	KAF2200220.1			KAG9306868.1	KAF9280551.1							GBF61623.1	OCK74925.1
XP_018292256.1	KAF9175585.1	KAG0037762.1	XP_018269440.1	KAF7974526.1		KAH0528501.1			THZ12911.1	PYI01394.1	KAF2180594.1			KAG9317091.1	KAF9280551.1							OBT95410.2	OCK74064.1
ODM17786.1	KAF9173774.1	KAG0033776.1	XP_018272828.1	KAF8321693.1		PKK41731.1			THZ25764.1	PYI14764.1	KAF2162021.1			KAG9323423.1	KAF9281749.1							OAF59932.1	EAQ87817.1
EGO01012.1	KAF9171067.1	KAG0030028.1	KAF0554317.1	KAF8321692.1		RYP46983.1			THZ54622.1	PYI16065.1	KAF2157656.1			KAG9506974.1	KAF9281749.1							PON23048.1	EEU39930.1
EGF98086.1	KAF9157158.1	KAG0030027.1	KAF0552366.1	KDQ16760.1		OTA91289.1			THZ72339.1	PYI32722.1	KAF2145197.1			KAH0498672.1	KAF9285149.1							PNP42303.1	OBT39092.1
EDR10406.1	KAF9152399.1	KAG0027494.1	KAF0543985.1	KAG8916486.1		CZT52712.1			THZ76300.1	PYI34939.1	KAF2125020.1			KAH0532419.1	KAF9285149.1							PLN81073.1	OAQ88425.1
OCH92780.1	KAF9133667.1	KAG0026446.1	KAF0497377.1	KZV63838.1		OAX84475.1			THZ84905.1	RAH41741.1	KAF2113428.1			KAH0960666.1	KAF9285195.1							PLB38186.1	OAQ81086.1
OCF71287.1	KAF9131502.1	KAG0019262.1	KAF0483211.1	KEI40594.1		SMR52134.1			THZ85340.1	RAH46137.1	KAF2098926.1			KAH3675751.1	KAF9285195.1							PKY02700.1	OAQ80172.1
OCF59764.1	KAF9112546.1	KAG0018253.1	KAF0462064.1	KAF8272606.1		KAF2278694.1			THZ96504.1	RAH54081.1	KAF2091893.1			KAH3688273.1	KAF9285207.1							PKX97806.1	OAQ75460.1
OCF36070.1	KAF9111432.1	KAG0018252.1	KAF0459838.1	QRV91012.1		OAL49075.1			TIA01042.1	RAH64746.1	KAF2035195.1			KAH6604953.1	KAF9288860.1							PKX95363.1	OAG13257.1
OCF53181.1	KAF9111130.1	KAG0017466.1	KAF0429383.1	QRV91013.1		KAH1456415.1			TIA09409.1	RAH67441.1	KAF2019404.1			KAH6854578.1	KAF9295718.1							PKK48155.1	OAA45496.1
OCF40105.1	KAF9107349.1	KAG0014920.1	KAF0409186.1	QRV96590.1		OAL21605.1			TIA10985.1	RAH78118.1	KAF1995419.1			KAH6895096.1	KAF9297790.1							PIG80918.1	OAA38288.1
OCF27540.1	KAF9095241.1	KAG0014790.1	KAD4888913.1	KAF8555820.1		KAH1337297.1			TIA14196.1	RAH78625.1	KAF1982708.1			KAH6961613.1	KAF9297790.1							PHH92147.1	OAA34764.1
OCB87435.1	KAF9089500.1	KAG0014259.1	XP_031023864.1	KAF9377705.1		PWY68163.1			TIA33808.1	RAK79374.1	KAF1976376.1			KAH7005164.1	KAF9307491.1							PHH81016.1	KXX75049.1
OBZ87894.1	KAF9045424.1	KAG0010444.1	XP_031025351.1	KAF9229267.1		KAG6287876.1			TIA40012.1	RAK80291.1	KAF1960607.1			KAH7030818.1	KAF9307491.1							PHH71332.1	KUJ13329.1
OBZ66782.1	KAF9026592.1	KAG0000801.1	XP_031025328.1	KAB5594714.1		KID99583.1			TIA48464.1	RAK91768.1	KAF1945034.1			KAH7045413.1	KAF9312254.1							PHH71280.1	KUJ07731.1
OBR88728.1	KAF9014713.1	KAG0000800.1	KAA6419031.1	KAG8846768.1		KAG6147808.1			TIA49093.1	RAK95834.1	KAF1925249.1			KAH7181669.1	KAF9312254.1							PHH60466.1	XP_014558825.1
OAX43744.1	KAF9011915.1	KAF9986259.1	GEM11068.1	VDC07419.1		KAE9378868.1			TIA53814.1	RAL16779.1	KAF1913208.1			KAH7197728.1	KAF9313331.1							PHH53825.1	KPM41705.1
OAV91007.1	KAF8985600.1	KAF9985959.1	GEM11986.1	KAF9029131.1		ROW18178.1			TIA61780.1	RAO67477.1	KAF1843500.1			KAH7257475.1	KAF9313331.1							CUS13962.1	KOC08254.1
OAQ30090.1	KAF8977541.1	KAF9985680.1	TPX58468.1	PVG04823.1		KAF1992847.1			TIA64678.1	RAO67697.1	KAF1832700.1			KAH7270483.1	KAF9317051.1							CUS07208.1	EMC96273.1
OAD74216.1	KAF8960912.1	KAF9984727.1	TPX53234.1	KIJ68468.1		KOS41971.1			TIA80141.1	RAQ49622.1	KAF1817987.1			KAH7274671.1	KAF9317051.1							CUS06666.1	KPI44882.1
KZW00358.1	KAF8952102.1	KAF9981472.1	TPX50680.1	CAE6539103.1		EAW19313.1			TID04843.1	RAQ50715.1	GFF32729.1			KAH7326770.1	KAF9318542.1							PFH63384.1	KNG80329.1
KZV59572.1	KAF8950999.1	KAF9979288.1	TNY24182.1	KAG0694841.1		KAE8368409.1			TID17376.1	RAQ63383.1	GFF29239.1			KAH7343253.1	KAF9318542.1							SJL06968.1	KNG47965.1
KZT64137.1	KAF8943921.1	KAF9978731.1	TNY23144.1	CAE7185186.1		KAE8346262.1			TKA25115.1	RAQ76650.1	KAB8256469.1			KAH7369126.1	KAF9320556.1							SJL14340.1	KNB06321.1
KZT64136.1	KAF8939535.1	KAF9973440.1	XP_020213598.1	KAG8216527.1		KAE8372972.1			TKA63542.1	RBA13264.1	KAF1734067.1			KAH7370719.1	KAF9325188.1							PBP26126.1	KMU81716.1
KZT54456.1	KAF8925228.1	KAF9973439.1	TKA54460.1	KAF8506684.1		THX39360.1			TKA70781.1	RBA13265.1	KAF1361257.1			KAH7627568.1	KAF9330172.1							PBP26062.1	CRG83562.1
KZT34104.1	KAF8909221.1	KAF9969783.1	TKA53285.1	KIK81047.1		BCR94088.1			TKW49465.1	RBQ92281.1	KAF1353873.1			KDN69922.1	KAF9331112.1							PBK99477.1	EUC46958.1
KZT22952.1	KAF8895894.1	KAF9963909.1	XP_028517879.1	KZT51862.1		OAA37796.1			TLD05922.1	RBR09732.1	KAF0641803.1			KDR82637.1	KAF9331112.1							PBK88692.1	EUC30878.1
KZT02199.1	KAF8842854.1	KAF9959952.1	XP_028517677.1	VDB99662.1		KGQ03696.1			TLD26138.1	RBR25060.1	KAF0323391.1			KEY64975.1	KAF9333303.1							PBK79072.1	EEP75565.1
KZT01361.1	KAF9242304.1	KAF9958016.1	XP_028513151.1	EIW86739.1		ORX96651.1			TLD28514.1	RDH29211.1	KAE9961379.1			KFA59992.1	KAF9333303.1							PBK60954.1	EDN96659.1
KZS87984.1	KAF9022208.1	KAF9954941.1	XP_020910935.1	SCV73247.1		CAH0014584.1			TLS24542.1	RDK38320.1	KAE9377323.1			KFH66020.1	KAF9336787.1							OXV06683.1	ERF72593.1
KZP22229.1	KAF8892255.1	KAF9952938.1	XP_020894131.1	KAF9301378.1		CBF84735.1			TPR05696.1	RDW71007.1	KAE8839322.1			KFX92778.1	KAF9336787.1							OAQ67184.2	EQL02156.1
KZO99068.1	KAF8825041.1	KAF9952319.1	TFJ83184.1	KAG8987179.1		RAH66352.1			TQB73711.1	RDW83763.1	KAE8538154.1			KFY05129.1	KAF9337340.1							OWP05190.1	EQK98551.1
SAL95899.1	GES78957.1	KAF9950178.1	TFJ81195.1	TIC14795.1		KKK22517.1			QDS68271.1	RDW88016.1	KAE8374583.1			KFY08649.1	KAF9337340.1							OWP05184.1	EPE27875.1
GAT52863.1	KAF8805572.1	KAF9948407.1	RYH21766.1	KAG8219800.1		KAF7156283.1			TVY14987.1	RFN51447.1	KAE8353659.1			KFY20286.1	KAF9339640.1							OTB01855.1	EMR64077.1
KXS13290.1	KAF8726491.1	KAF9943700.1	RUS32852.1	KAG8944827.1		KAG5975378.1			TVY19356.1	RFU25006.1	KAE8158349.1			KFY41997.1	KAF9339640.1							OTA62889.1	EME44227.1
KXN85614.1	KAF8685188.1	KAF9942839.1	RUS32851.1	KAF9220730.1		KAE8149387.1			TVY53037.1	RFU35563.1	KAE8149243.1			KFY65355.1	KAF9345185.1							OQE85843.1	EMD92208.1
KXN69953.1	KAF8645816.1	KAF9939007.1	RUS18874.1	KZO96223.1		KAF4552690.1			TVY55413.1	RFU81375.1	KAE8134952.1			KFY90073.1	KAF9345185.1							OQE32704.1	EMD67126.1
KWU41828.1	KAF8639151.1	KAF9937781.1	RUS14321.1	KAF8760852.1		KAF5638220.1			TVY68953.1	RGP69068.1	KAB8245474.1			KFZ00180.1	KAF9348785.1							OQD95424.1	KJK80811.1
KDE06491.1	KAF8635623.1	KAF9937780.1	RUP46665.1	KAG7446630.1		KAG5929850.1			TVY90974.1	RHZ57378.1	KAB8202329.1			KFZ12751.1	KAF9354375.1							OQD86606.1	KJK79414.1
KPV71539.1	KAF8607430.1	KAF9933460.1	RUO96762.1	EJU05830.1		PNP60270.1			TVY91149.1	RHZ61832.1	KAB8270673.1			KFZ18992.1	KAF9354375.1							OQD60683.1	KJK74321.1
GAA97306.1	KAF8579982.1	KAF9923440.1	XP_027038674.1	KII86439.1		RAL68149.1			TRX90578.1	RHZ62945.1	KAB8233299.1			KGQ89491.1	KAF9355407.1							OQD60679.1	EON61524.1
CUA73217.1	KAF8556628.1	KAF9923094.1	XP_027038673.1	KAG1793618.1		EHK41354.1			KAA8651388.1	RKK14681.1	KAB8222258.1			KGQ95955.1	KAF9355525.1							OPB41789.1	EJT82523.1
CUA74290.1	KAF8506263.1	KAF9922519.1	XP_027038672.1	KAF8445925.1		EMF11443.1			TQN64672.1	RKK68792.1	KAB8068710.1			KGR00553.1	KAF9355525.1							GAW11338.1	EFY91083.1
KNZ62218.1	KAF8504189.1	KAF9918826.1	XP_027038633.1	CED85562.1		CRK21760.1			KAB2570795.1	RKK89930.1	KAB5543064.1			KGU29018.1	KAF9372303.1							GAW15295.1	EFY87293.1
KNZ46296.1	KAF8500180.1	KAF9916786.1	PXF44468.1	KAG6379179.1		VVT46221.1			KAE8855560.1	RKL16693.1	KAB5518828.1			KIL83958.1	KAF9372303.1							OJJ98906.1	EFY84130.1
KNZ75390.1	KAF8480210.1	KAF9914607.1	RKO93028.1	KAG6381157.1		PON24756.1			KAE9386558.1	RKL31582.1	KAB2580298.1			KIM43229.1	KAF9372585.1							OJJ32902.1	KJF60334.1
KNE99122.1	KAF8452537.1	KAF9914606.1	RIB23978.1	KIK42949.1		KAG6029416.1			KAE9402863.1	GCB25405.1	KAB2105997.1			KIM98859.1	KAF9372585.1							CZR57625.1	EEQ28202.1
KNE99116.1	KAF8352048.1	KAF9913130.1	RIB23467.1	KZT50933.1		RAL68147.1			KAE9574432.1	RLL95202.1	TQN70907.1			KIR46866.1	KAF9374463.1							OJA19207.1	KIX98981.1
KNC97098.1	KAF8336959.1	KAF9908959.1	RIB08928.1	EUC66781.1		KAF9739298.1			KAE9961177.1	RMJ16856.1	KAA8895861.1			KIR56595.1	KAF9374463.1							OGM48196.1	KIX03061.1
KLO15541.1	KAF8273748.1	KAF9908958.1	RIB08318.1	KAG8892605.1		THX59079.1			KAE9961403.1	RMJ17032.1	KAA8650505.1			KIR60090.1	KAF9376535.1							OGE52689.1	KIN03178.1
CEQ40980.1	KAF8233591.1	KAF9905377.1	RIB01617.1	KAG0043514.1		RCI14430.1			KAE9971702.1	RMZ37582.1	KAA8631168.1			KIY49992.1	KAF9384139.1							EFQ99037.1	KIM94178.1
CEG67971.1	KAF8208169.1	KAF9902377.1	RIA95452.1	KAF8606207.1		OJI80094.1			KAF0324331.1	RMZ38398.1	KAA8622376.1			KKA30536.1	KAF9384139.1							EEQ31893.1	KIM94057.1
CEG67970.1	KAF8173674.1	KAF9899494.1	RIA80736.1	KAF9226425.1		KAE8155210.1			KAF1348900.1	RPB12044.1	KAA8577283.1			KKY32062.1	KAF9384466.1							OCL05943.1	KIM36551.1
EYE91259.1	KAF8153032.1	KAF9580968.1	RGB30237.1	KIM22743.1		KAH7078690.1			GFF61167.1	RSL53440.1	KAA6414492.1			KLO93869.1	KAF9384466.1							EAQ88677.1	KIJ46724.1
ETW77253.1	KAF8323809.1	KAF9572660.1	RGB23065.1	KAF8126161.1		EIT77486.1			KAF1955857.1	RSL55377.1	KAA5525888.1			KLO98200.1	KAF9385098.1							EAQ84487.1	KIJ46173.1
EIE82677.1	KAF8065065.1	KAF9565491.1	RCI05508.1	KAF9237348.1		KAH6960954.1			KAF1965624.1	RSL65113.1	TRX92366.1			KLU87536.1	KAF9385098.1							EGD95354.1	KIJ42699.1
EPT00528.1	KAF7978537.1	KAF9565137.1	RCH93326.1	KAF8679444.1		EAT86074.1			KAF1972248.1	RSL79211.1	TWU75040.1			KNC98675.1	KAF9387217.1							EAW17310.1	KIJ37867.1
EPT00527.1	KAF7799487.1	KAF9551184.1	RCH86025.1	KAG9098381.1		KMP06774.1			KAF2013578.1	RSL97571.1	TVY91303.1			KNE57848.1	KAF9387217.1							DAA78899.1	KIJ33613.1
EOR01336.1	KAF7727199.1	KAF9550404.1	RCH83139.1	EGO23366.1		ATZ50039.1			KAF2091496.1	RSM04076.1	TVY82129.1			KPA38561.1	KAF9393843.1							OBT90746.1	KID99300.1
EPB83015.1	KAF7721859.1	KAF9550403.1	GBC32955.1	KAG0072723.1		TKA22279.1			KAF2099507.1	RTE84460.1	TVY72559.1			KUI57257.1	KAF9393843.1							OBT75607.1	KID98647.1
EPQ51940.1	KAF7343404.1	KAF9550402.1	XP_025178621.1	KAG8712048.1		OAL52675.1			KAF2111424.1	RWA03998.1	TVY56271.1			KUI66374.1	KAF9395084.1							OBT70265.1	KID91479.1
EMS19781.1	KAF7329728.1	KAF9548949.1	XP_025179338.1	KAG9126570.1		TKA61142.1			KAF2139442.1	RWA13055.1	TVY35176.1			KUJ08610.1	KAF9409059.1							OBT52371.1	KID83442.1
EMD37075.1	KAF7319551.1	KAF9547352.1	SGY16780.1	KAG9053884.1		EAL86300.1			KAF2164549.1	RYC54476.1	TVY23805.1			KXH43731.1	KAF9409059.1							OBT44555.1	KID82560.1
EKV43942.1	KAF7293008.1	KAF9547351.1	SGY16769.1	KAG8716577.1		KAF7953609.1			KAF2179763.1	RYC63417.1	TVY15819.1			KXJ92151.1	KAF9409846.1							OAX36731.1	KID75966.1
EKM78375.1	GFZ45880.1	KAF9547350.1	SGY17992.1	KZT51857.1		SAM84363.1			KAF2189055.1	RYC85905.1	QDS69719.1			KXN68268.1	KAF9426402.1							OAQ77604.1	KID75038.1
EKM56735.1	KAF5384338.1	KAF9546754.1	SGY17556.1	GEM11938.1		OJJ37566.1			KAF2215358.1	RYO79441.1	TQW05889.1			KXN68273.1	KAF9426402.1							OAP55737.1	KID72921.1
EJU01426.1	KAF5350630.1	KAF9537462.1	SGY17530.1	QRV82583.1		PKX91742.1			KAF2234220.1	RYO82706.1	TQV94890.1			KXN89356.1	KAF9432492.1							OAL72212.1	EFY96879.1
EJF61864.1	KAF5325283.1	KAF9536288.1	SGY39728.1	KAG8914371.1		KAB2106205.1			KAF2251695.1	RYP07469.1	TPX10187.1			KXX73614.1	KAF9437509.1							OAL62154.1	EFY96618.1
EJF60448.1	KAF5313390.1	KAF9436186.1	SGY49645.1	THH09319.1		KAH6882600.1			KAF2446567.1	RYP12087.1	TLS29851.1			KYK54501.1	KAF9437509.1							KZT39493.1	EFY95590.1
EJD05331.1	KAF4612911.1	KAF9433786.1	SGY84816.1	KIY70469.1		KAG5750043.1			KAF2466114.1	RYP12546.1	TLD12038.1			KZT74481.1	KAF9453324.1							KZT35701.1	KHN98565.1
EIW79832.1	KAF4576244.1	KAF9432251.1	SCZ89987.1	TIB36988.1		KID65822.1			KAF2645622.1	RYP12741.1	TKW58472.1			OAA65418.1	KAF9467209.1							KZT35611.1	KHN96008.1
EIW53532.1	KAF1805380.1	KAF9406455.1	SCZ89824.1	KIJ61486.1		ROT39626.1			KAF2650903.1	RYP16845.1	TKA75013.1			OAF59284.1	KAF9484128.1							KZS92234.1	KHN94481.1
EIN14451.1	KAF1797915.1	KAF9405329.1	SCZ89816.1	KZP05671.1		KAF2866370.1			KAF2713797.1	RYP25973.1	TKA49301.1			OAQ29525.1	KAF9497526.1							KZS89086.1	KHN94145.1
EIN12986.1	XP_013239177.1	KAF9392280.1	SCZ93683.1	CEQ39293.1		KGO40527.1			KAF2730703.1	RYP37221.1	TKA31406.1			OAQ91469.1	KAF9506748.1							KZS87689.1	KFZ19410.1
EIM87487.1	CAA7266228.1	KAF9390322.1	SCZ96013.1	TIB81590.1		KAG9949353.1			KAF2769289.1	RYP39263.1	TID23665.1			OAR01968.1	KAF9507012.1							KXG47236.1	KFY90075.1
EIM24304.1	KAF0517052.1	KAF9379323.1	SCZ98362.1	KAG8712050.1		KAH0052281.1			KAF2790356.1	RYP49107.1	THZ77759.1			OAX36247.1	KAF9523791.1							KUM66845.1	KFY67393.1
KJA23832.1	KAB5588486.1	KAF9374040.1	SCZ99498.1	KAG7448393.1		TGO30586.1			KAF2963716.1	RYP54630.1	THX99590.1			OBR05166.1	KAF9543318.1							KUM66840.1	KFY66179.1
KIY62619.1	XP_031026918.1	KAF9373025.1	SCZ94389.1	CAE6512388.1		TGO30585.1			KAF2998790.1	RYP63034.1	THW94337.1			OBR82544.1	KAF9548032.1							KUJ07134.1	KFY64890.1
KIY49853.1	KAA1474406.1	KAF9369893.1	GBF99983.1	KAG8738539.1		KAF3018433.1			KAF3018941.1	RYP80406.1	THU80731.1			OBT42955.1	KAF9548032.1							CEL00911.1	AEO66260.1
CEP11928.1	KAA1065461.1	KAF9367258.1	GBB85578.1	KIO28545.1		KAF2448049.1			KAF3019828.1	TDZ14010.1	THG95892.1			OBT58204.1	KAF9548950.1							CEL06299.1	AEO64681.1
GAN06112.1	VDB85128.1	KAF9351901.1	GBC08864.1	KAG2108710.1		KAH0963314.1			KAF3066367.1	TDZ15278.1	TGO65391.1			OBT63613.1	KAF9548950.1							GAQ09952.1	ETS84950.1
EFP76306.2	GEM07061.1	KAF9351211.1	PSC70003.1	KAG8899389.1		KAH7324084.1			CAA9966822.1	TDZ37002.1	TGO65101.1			OBT74687.1	KAF9563874.1							KOC16575.1	ETS73775.1
EFP92236.2	GEM10993.1	KAF9342018.1	PSC68917.1	KAF8137012.1		OTA80356.1			KAF3397049.1	TEA20627.1	TGO39249.1			OBT84972.1	KAF9576078.1							KNG90336.1	KFG88001.1
KIP05458.1	TRM67045.1	KAF9342017.1	PRQ70719.1	KAG8895708.1		KAF8437344.1			KAF3397960.1	TKW54755.1	TGJ79180.1			OBT92837.2	KAF9576466.1							CRL27715.1	KFG82756.1
KIO23750.1	TPX64606.1	KAF9342016.1	POY75539.1	KZP34454.1		KAG8409576.1			KAF3404885.1	TLD28340.1	TFY52321.1			OBZ88388.1	KAF9576466.1							CDM28956.1	KFA80128.1
KIO23747.1	TPX64312.1	KAF9340961.1	POY75522.1	EGF98906.1		KAG4416333.1			KAF3765619.1	TLS24761.1	TFK91190.1			ODN91129.1	KAF9576595.1							KMK62944.1	KFA71246.1
KIO11199.1	TPX39338.1	KAF9340960.1	POY75521.1	CAE6462970.1		EWY86131.1			KAF3766429.1	TPX12578.1	TEY78380.1			ODN95565.1	KAF9576595.1							KLU82341.1	KFA70216.1
CEL58972.1	TPX36704.1	KAF9340810.1	PKY52669.1	KAF8900334.1		KAG9762708.1			KAF3805009.1	TVY63837.1	TEA05981.1			ODQ52378.1	KAF9583833.1							KKO98555.1	KFA64300.1
KIM89559.1	TNY18521.1	KAF9340740.1	PKY49911.1	KAG8903164.1		KAF2017717.1			KAE8448528.1	TRX91448.1	TDZ32823.1			ODQ64442.1	KAF9584889.1							KKF93545.1	KFA54588.1
KIM72871.1	TKA54517.1	KAF9337341.1	PKY45154.1	EJT97137.1		RYP45997.1			KAF4120745.1	TRX91712.1	TDZ30210.1			ODQ70482.1	KAF9584889.1							EMR70682.1	KFA46233.1
KIM71173.1	TIC24860.1	KAF9332572.1	PKY24289.1	CAE6457283.1		OIW26682.1			KAF4216775.1	TRX94580.1	TDZ24754.1			ODV71976.1	KAF9585740.1							KJK78065.1	KEY74724.1
KIM62845.1	TIC14551.1	KAF9327060.1	PKK68142.1	KIJ45168.1		OKO96633.1			KAF4301275.1	EWY85925.1	TDL18788.1			OHE91762.1	KAF9585740.1							KJK75018.1	KEY74525.1
KIM41393.1	TIB80345.1	KAF9326283.1	PKK59998.1	KAF8605083.1		VUC22348.1			KAF4305300.1	KAB8071696.1	TBU55360.1			OHW98733.1	KAF9647103.1							EJT78270.1	KEF61652.1
KIM27913.1	TIB68478.1	KAF9320888.1	PKC73948.1	KAF8605082.1		KAH0031247.1			KAF4309630.1	KAB8217047.1	TAQ87797.1			OIW34792.1	KAF9654198.1							EFY86619.1	EZG10392.1
KIL66024.1	TIA88001.1	KAF9318333.1	PKC65033.1	KAG1762825.1		ROV87756.1			KAF4541935.1	KAB8233994.1	RYP81821.1			OJA18368.1	KAF9781339.1							KIM47268.1	EZF77804.1
KIK93623.1	THH20772.1	KAF9318006.1	PKC56112.1	EJU02501.1		CZR41535.1			KAF4782365.1	KAB8271661.1	RYP76511.1			OJT09814.1	KAF9786670.1							KIM47250.1	EZF32831.1
KIK68302.1	THH12100.1	KAF9314307.1	PKC05726.1	KAF8492797.1		EGF84283.1			KAF4813290.1	KAB8271699.1	RYP53163.1			OQE41045.1	KAF9808136.1							KIK43047.1	CAP73450.1
KIK38503.1	TFY63349.1	KAF9314306.1	PKC05725.1	KAF8492796.1		KAG4433239.1			KAF4815743.1	KAB8207149.1	RYP41708.1			OQE84047.1	KAF9814515.1							KIJ53173.1	CAP67104.1
KIK27294.1	TFL03831.1	KAF9313936.1	PKB99800.1	EGU12820.1		CAA9961566.1			KAF4856185.1	KAB8250603.1	RYP12064.1			OQO04285.1	KAF9902897.1							KIJ46696.1	CAP61144.1
KIJ95597.1	TFK75615.1	KAF9312762.1	PJF17117.1	KAF8329077.1		EDU47737.1			KAF4865014.1	KAB8251575.1	RYP10051.1			OQO17660.1	KAF9902897.1							KIJ43127.1	EIT74439.1
KIJ63683.1	TFK54720.1	KAF9312284.1	PJF17112.1	KAG8721753.1		KAF4537755.1			KAF4898772.1	GES66283.1	RYP06878.1			ORE09912.1	KAF9905267.1							KIJ39831.1	ACL37325.1
KIJ46374.1	TFK32102.1	KAF9311372.1	XP_022796349.1	KZT62506.1		KAG6062111.1			KAF4911188.1	GES61921.1	RYO76852.1			ORE20067.1	KAF9909223.1							KID94626.1	EFE38674.1
KIJ24014.1	TFK25454.1	KAF9309301.1	GAX74912.1	EJT97837.1		KLO95063.1			KAF4927137.1	KAE8137266.1	RYC62338.1			ORX37785.1	KAF9909223.1							KID85752.1	EFE33035.1
KIJ16320.1	RHZ74124.1	KAF9308517.1	GAX78563.1	KZV72954.1		PCD36789.1			KAF4936327.1	KAE8166050.1	RWQ95346.1			ORX47883.1	KAF9919177.1							KID82649.1	ABG67894.1
KII91474.1	TEB32678.1	KAF9305070.1	XP_021879218.1	CAE6462967.1		OBT93091.2			KAF5349105.1	KAE8312115.1	RWA14808.1			ORX56624.1	KAF9919177.1							KID74845.1	EER24481.1
CEI91266.1	TDL14473.1	KAF9304947.1	OZJ03133.1	KAG1735593.1		EAQ91786.1			SMR48612.1	KAE8321622.1	RUS23145.1			ORX58216.1	KAF9919250.1							KID63624.1	ACJ04076.1
KGQ13991.1	TCD68670.1	KAF9303159.1	OZJ01707.1	KIJ21766.1		KAF2121651.1			KAF5495160.1	KAE8343792.1	RUP43991.1			ORX71080.1	KAF9920432.1							EFY94816.1
CDH55862.1	TCD67374.1	KAF9302542.1	OZJ01477.1	KAG8811206.1		TVY89977.1			KAF5518240.1	KAE8368133.1	RSL61116.1			ORX79605.1	KAF9920432.1							KGO51152.1
CDO77906.1	TBU24280.1	KAF9301265.1	SCV67235.1	KAF9960079.1		OJJ57979.1			KAF6791295.1	KAE8371191.1	RSL53288.1			ORX82777.1	KAF9933429.1							KFZ23845.1
KFH67476.1	RXW22231.1	KAF9298253.1	SCV68210.1	KAG8910007.1		EEP78539.1			KAF6806977.1	KAE8394108.1	RPD75404.1			ORX91430.1	KAF9933429.1							KFZ08258.1
EPZ32781.1	RXW12795.1	KAF9296175.1	SCV68125.1	KAG8894145.1		RMY79969.1			KAF6835723.1	KAE8420671.1	RPD55959.1			ORY34799.1	KAF9935114.1							KFY97690.1
KEI42405.1	RUP51217.1	KAF9294666.1	SCV71161.1	SCZ94685.1		EFW15013.1			KAF7122467.1	QGA18765.1	RPB16186.1			ORY72874.1	KAF9935955.1							KFY89265.1
KDR77116.1	RSH93820.1	KAF9291029.1	SCV74618.1	KZV87093.1		KAF6783691.1			KAF7158174.1	KAE8552363.1	RPB00212.1			ORZ03044.1	KAF9940005.1							KFY73500.1
KDQ50973.1	RSH82206.1	KAF9291028.1	CDS08363.1	KZV87092.1		KAG8165806.1			KAF7178176.1	QGI67555.1	ROW06678.1			ORZ04269.1	KAF9940005.1							KFY52139.1
KDQ32946.1	RPD53746.1	KAF9291027.1	CDS13240.1	KAF7981189.1		OBR06886.1			KAF7196224.1	QGI67556.1	ROW03441.1			OTA04605.1	KAF9955630.1							KFY50156.1
KDQ12414.1	GBE83607.1	KAF9290404.1	CDS12931.1	KIK24858.1		CCC09599.1			KAF7518265.1	QGI84781.1	ROW01359.1			OTA51934.1	KAF9955630.1							KFY45370.1
KDN48821.1	RKP19638.1	KAF9289071.1	XP_021356983.1	EJU02506.1		KAF7591186.1			KAF7535749.1	QGI98438.1	ROT34897.1			OTA86250.1	KAF9958606.1							KFY24549.1
EXX65307.1	RKO85420.1	KAF9286794.1	GAQ77591.1	XP_001832317.2		THZ71356.1			KAF7720166.1	KAE9369182.1	AUB22602.1			OTB01495.1	KAF9958606.1							KFX93751.1
EUC59541.1	RIB07199.1	KAF9285148.1	GAQ81890.1	KAG8943810.1		PSR79123.1			QKX54848.1	KAE9371429.1	GBE83760.1			OTB16074.1	KAF9958682.1							KFX88464.1
ESK88661.1	RIA85321.1	KAF9284676.1	GAQ83628.1	KAF8153508.1		KAF3765667.1			KAF8058648.1	KAE9572590.1	RMZ73489.1			OWO98551.1	KAF9958682.1							KFG78298.1
CCO36817.1	RGB34693.1	KAF9283318.1	ORZ15368.1	KAF8610176.1		KAF1356576.1			KAF8854820.1	KAF0315662.1	RMZ31894.1			OZJ02849.1	KAF9960034.1							KFG77736.1
ELU39514.1	RDX44525.1	KAF9283317.1	ORZ11136.1	KAF8610175.1		CBX99402.1			KAF8865386.1	KAF0329575.1	RMZ16955.1			PBK65653.1	KAF9970282.1							KEP48958.1
CCM05426.1	RDB17405.1	KAF9281172.1	ORZ00716.1	KAF8610173.1		KAG6211083.1			KAF9262562.1	KAF1735826.1	RMY77680.1			PBK97909.1	KAF9970282.1							KDQ32502.1
EAU83911.2	RCI02038.1	KAF9281043.1	ORZ00462.1	KAG8923486.1		EAL84213.1			KAF9465205.1	KAB8259422.1	RMY72804.1			PBP28018.1	KAF9970351.1							EZF34283.1
ADC54121.1	XP_025177298.1	KAF9280683.1	ORY98339.1	CAE6472113.1		KAF3360966.1			KAF9632888.1	GFF35090.1	RMY22015.1			PCH41556.1	KAF9984750.1							EZF16578.1
EEB92636.1	SGY84662.1	KAF9275834.1	ORY90939.1	EKM61318.1		KAH0541516.1			KAF9704536.1	GFF63679.1	RMY15157.1			PFH54969.1	KAF9984750.1							EUC59349.1
	SGZ29726.1	KAF9273773.1	ORY90938.1	KAF4573193.1		KAF1962153.1			KAF9733544.1	GFF62240.1	RMX88019.1			PHH50527.1	KAF9988219.1							CCX34726.1
	SCZ94038.1	KAF9273739.1	ORY88458.1	XP_024344054.1		KAG2420113.1			KAF9736462.1	GFF64523.1	RMJ10314.1			PHH58671.1	KAF9988219.1							CCX34725.1
	SCZ98372.1	KAF9273738.1	ORY72211.1	CAE6462688.1		EMF17246.1			KAF9873746.1	GFF57034.1	RKU48666.1			PHH68400.1	KAF9993793.1							EHK44507.1
	GBC01217.1	KAF9273571.1	ORY61176.1	KIJ97386.1		RDK45878.1			KAG1742490.1	GFF43724.1	RKK75053.1			PHH79976.1	KAF9993793.1							EHK24095.1
	PVF96923.1	KAF9214635.1	ORY58335.1	SCV72166.1		RMY52033.1			KAG1781828.1	GFG26106.1	RJE22435.1			PHZ17384.1	KAG0000088.1							EGX49899.1
	PSR75775.1	KAF9209259.1	ORY25428.1	KAG1905317.1		VTT56931.1			KAG1794157.1	GFF79077.1	RHZ71322.1			PIL25026.1	KAG0006024.1							EFE42615.1
	PRQ70832.1	KAF9209254.1	ORY25427.1	KAG0655001.1		KJK82201.1			KAG1818020.1	GFF58833.1	RHZ56202.1			PKC07786.1	KAG0015605.1
	PRQ69970.1	KAF9209250.1	ORY18282.1	KAG2076899.1		RSL97319.1			KAG1831939.1	GFF34592.1	RGP75635.1			PKK48680.1	KAG0015605.1
	PPR07257.1	KAF9208542.1	ORY06207.1	KAF7303207.1		PYI35012.1			KAG1851343.1	GFG18452.1	RFU80261.1			PKK77157.1	KAG0015958.1
	PPQ95370.1	KAF9207714.1	ORX94340.1	KAG2347925.1		KAF2763539.1			KAG1861833.1	GFG18168.1	RFU36275.1			PMD26500.1	KAG0015998.1
	PPQ77917.1	KAF9206806.1	ORX86729.1	KAF9577135.1		TLD15740.1			KAG1879812.1	KAF1935678.1	RDX40772.1			PMD39023.1	KAG0016866.1
	POY75541.1	KAF9200950.1	ORX65791.1	KAG8901197.1		THX44703.1			KAG1879819.1	KAF1951647.1	RDW90631.1			PMD56524.1	KAG0016866.1
	POY72535.1	KAF9199549.1	ORX51186.1	KAF8634864.1		EJP67825.1			KAG2029681.1	KAF1954513.1	RDW71868.1			PNP56914.1	KAG0021217.1
	PLW11225.1	KAF9188032.1	ORX46525.1	TFK77388.1		KAF3309481.1			KAG2074850.1	KAF1964566.1	RDW66341.1			PNP73587.1	KAG0021704.1
	PKY37895.1	KAF9182020.1	ORX44483.1	KAG0659000.1		EAW14579.1			KAG2123005.1	KAF1995578.1	RDL41728.1			PNY29292.1	KAG0021704.1
	PKK80828.1	KAF9177346.1	ORE20284.1	SCV68133.1		RMZ70432.1			KAG2142273.1	KAF2017850.1	RDA92405.1			POG72451.1	KAG0024553.1
	PJF16823.1	KAF9173773.1	ORE06924.1	CAA7265892.1		TIA67920.1			KAG2153393.1	CZS85873.1	RDA87817.1			POS79534.1	KAG0024553.1
	PHZ11728.1	KAF9173772.1	XP_020624870.1	KAF5352395.1		ATZ46429.1			KAG2161941.1	CZS73679.1	RCH80848.1			POS84699.1	KAG0026558.1
	PFH51137.1	KAF9167252.1	OLP99459.1	KAG2747169.1		EKV11583.1			KAG2164438.1	KAF2100278.1	RBR17193.1			PPQ99192.1	KAG0026558.1
	PCH37529.1	KAF9167251.1	OLP83316.1	KAG9004279.1		KAF6523220.1			KAG2347593.1	KAF2108637.1	RBQ73186.1			PSR81603.1	KAG0027164.1
	PBK81429.1	KAF9160623.1	OLP83303.1	CUA72485.1		KAF2126969.1			KAG2366655.1	KAF2135825.1	RAR06122.1			PSS22907.1	KAG0027164.1
	PBK63238.1	KAF9156831.1	XP_018293005.1	KAG1804842.1		KAG9723741.1			BCR93111.1	KAF2167617.1	RAL11693.1			PTB36679.1	KAG0038108.1
	PAV17869.1	KAF9156830.1	XP_018298544.1	KAF8346907.1		KAF7960873.1			KAG2753964.1	KAF2196190.1	RAL03441.1			PTD12612.1	KAG0038108.1
	XP_021877570.1	KAF9156829.1	OBZ87851.1	XP_007384079.1		KAH6984597.1			GIJ92703.1	KAF2246884.1	PYI13413.1			PUU84316.1	KAG0041831.1
	XP_021883797.1	KAF9151967.1	OBZ84020.1	KAF8216072.1		RMJ15544.1			KAG4421036.1	KAF2255793.1	PYI05244.1			PVH82920.1	KAG0041831.1
	OZJ02744.1	KAF9144569.1	OAQ35483.1	KZV69032.1		PYH47816.1			KAG4444358.1	KAF2273458.1	PYH94607.1			PWI67645.1	KAG0048853.1
	SCV67902.1	KAF9141805.1	OAQ25072.1	KIY48048.1		EGP87063.1			KAG5718627.1	KAF2275438.1	PYH61435.1			PWN31959.1	KAG0048853.1
	SCV74624.1	KAF9141804.1	XP_016274291.1	KJA27842.1		KAH6860596.1			KAG6357451.1	KAF2441418.1	PWY74546.1			QLL33987.1	KAG0052801.1
	CDS10597.1	KAF9141803.1	XP_016274580.1	KJA27841.1		KAB8277938.1			KAG6359893.1	KAF2446160.1	PWY70024.1			QNP99169.1	KAG0058719.1
	CDS14439.1	KAF9141711.1	SAL96962.1	KAF9579591.1		ODM23919.1			KAG6888215.1	KAF2638470.1	PWI68852.1			QPC75872.1	KAG0058719.1
	OSX58239.1	KAF9141710.1	SAL97767.1	GEM10998.1		EIT77942.1			GIZ45325.1	KAF2676910.1	PVI04557.1			QUC20655.1	KAG0061954.1
	OSC99678.1	KAF9141709.1	XP_015771445.1	KAG1870648.1		EEQ30862.1			KAG8162990.1	KAF2680948.1	PVH83170.1			QYS94079.1	KAG0061954.1
	ORZ24233.1	KAF9141708.1	XP_015778226.1	POY74527.1		KAE8320200.1			KAG8164330.1	KAF2729489.1	PUU76505.1			RBA11540.1	KAG0074930.1
	ORZ15295.1	KAF9139180.1	XP_015778220.1	KAF9245804.1		PTD08724.1			CAG8976493.1	KAF2868791.1	PTB71221.1			RBQ67616.1	KAG0089674.1
	ORZ10111.1	KAF9136206.1	XP_015778213.1	CAE6462696.1		KAH0599605.1			CAG8949483.1	KAF2875385.1	PTB67198.1			RBR03837.1	KAG0089674.1
	ORY97889.1	KAF9135114.1	XP_015778209.1	KAF8922053.1		OWP00908.1			KAG9254529.1	KAF2966300.1	PTB48045.1			RBR26639.1	KAG0090149.1
	ORY97601.1	KAF9134897.1	KXS19242.1	EJD41495.1		RAQ52856.1			KAG9513786.1	KAF2999160.1	PTB47215.1			RCH89809.1	KAG0090149.1
	ORY88810.1	KAF9133048.1	KXS19238.1	KAG1887232.1		GAO52674.1			KAG9516124.1	KAF3003522.1	KEZ42986.1			RCK55346.1	KAG0090771.1
	ORY81247.1	KAF9127231.1	KWU45583.1	KAF7347626.1		GAO52675.1			KAG9524919.1	KAF3018951.1	PSS15024.1			RDL38434.1	KAG0094991.1
	ORY62759.1	KAF9127230.1	KWU42242.1	KAG5637522.1		OQD90540.1			KAG9528322.1	KAF3030620.1	PSR79221.1			RDW88140.1	KAG0094991.1
	ORY43099.1	KAF9126099.1	XP_006364608.1	XP_041248942.1		RYN17302.1			KAG9554770.1	KAF3044011.1	PSN69158.1			RDW95282.1	KAG0149979.1
	ORX94453.1	KAF9124407.1	KDE08507.1	KAG2008556.1		KAH6896750.1			KAG9558932.1	KAF3062928.1	PSK60150.1			RFU33374.1	KAG0167900.1
	ORX76432.1	KAF9123518.1	KDE07122.1	KAG2008554.1		SMY25399.1			KAG9562607.1	KAF3065606.1	CEI41318.1			RFU80644.1	KAG0171368.1
	ORX75757.1	KAF9118790.1	KDE06563.1	SDA03013.1		ORX43262.1			KAG9563053.1	KAF3384210.1	PQK13796.1			RGB30216.1	KAG0180726.1
	ORX52684.1	KAF9116975.1	KDE05066.1	TFK21604.1		THY50941.1			KAG9592295.1	KAF3386567.1	PQE23391.1			RGP63819.1	KAG0196889.1
	ORX50063.1	KAF9115571.1	KDE04479.1	KAG8989236.1		KAF2213392.1			KAG9592752.1	KAF3390687.1	PQE04582.1			RGP72799.1	KAG0196889.1
	ORX44772.1	KAF9115570.1	KDE04221.1	KAG7451583.1		KUL87840.1			KAG9592837.1	KAF3407694.1	PPR00365.1			RHZ80293.1	KAG0197577.1
	ORZ24816.1	KAF9115043.1	KDE04217.1	KAF7325407.1		CZT49800.1			KAG9593502.1	KAF3798156.1	PPJ52619.1			RIA93857.1	KAG0212486.1
	ORE07016.1	KAF9109040.1	XP_005642647.1	EMD41919.1		KAF2725127.1			KAG9594459.1	KAF3804344.1	POS74447.1			RIB09820.1	KAG0212486.1
	GAW05249.1	KAF9109039.1	XP_005642623.1	KAG8858396.1		KAF2774287.1			KAG9595167.1	KAF3928346.1	POR37353.1			RKF59157.1	KAG0216112.1
	OJT04962.1	KAF9106045.1	CEQ39118.1	PBL03124.1		GAQ11749.1			KAG9642367.1	KAE8445745.1	PNY28793.1			RKF62379.1	KAG0216112.1
	CDZ96992.1	KAF9105881.1	CEQ42087.1	KAF8915554.1		OJI87786.1			KAG9645474.1	KAF4150990.1	PNS20144.1			RKF74652.1	KAG0221545.1
	OJA12229.1	KAF9104431.1	CEQ42900.1	XP_037223000.1		KAF3359009.1			KAG9663472.1	KAF4159535.1	PNP85812.1			RKF81641.1	KAG0231384.1
	OIR57604.1	KAF9102690.1	CEG72259.1	KIK70678.1		KAE8451787.1			KAG9663718.1	KAF4162763.1	PNP50223.1			RKK28314.1	KAG0232387.1
	AEP25619.1	KAF9102365.1	CEG77403.1	EIW64278.1		OTA27173.1			KAG9668919.1	KAF4167200.1	PNP37305.1			RKP05267.1	KAG0235712.1
	XP_018296739.1	KAF9101144.1	EIE88185.1	TEB32928.1		RYC60165.1			KAG9668985.1	KAF4178304.1	PMD59767.1			RKP39395.1	KAG0235712.1
	XP_018298744.1	KAF9101083.1	EIE85685.1	KLO06788.1		RHZ51776.1			KAG9690424.1	KAF4189648.1	PMD48110.1			RKU45251.1	KAG0238497.1
	EGO01013.1	KAF9094303.1	EPB83931.1	KAG5172956.1		EGX47786.1			KAG9699349.1	KAF4207381.1	PMD22801.1			RLP63610.1	KAG0238497.1
	EGG05909.1	KAF9091963.1	CEP12583.1	KAG5172955.1		QKX57010.1			KAG9699859.1	KAF4216908.1	PMB72056.1			RMJ03589.1	KAG0238539.1
	EDR10634.1	KAF9090367.1	GAN04279.1	KZP28811.1		KAF7953610.1			KAG9758769.1	KAF4218139.1	ATZ46324.1			RMJ27623.1	KAG0238539.1
	ANT95329.1	KAF9089304.1	CEI88083.1	KAG1795748.1		KAG9229918.1			KAG9762447.1	KAF4230985.1	PLN77809.1			ROW01765.1	KAG0257279.1
	OCH92779.1	KAF9089303.1	CDH54097.1	KIY44583.1		OJZ88983.1			KAG9834119.1	KAF4261862.1	PLB48104.1			ROW11485.1	KAG0257279.1
	OCB90393.1	KAF9084277.1	CDH55754.1	RXW24046.1		KAE8168551.1			KAG9834145.1	KAF4266793.1	PLB39409.1			ROW18340.1	KAG0257457.1
	OBZ85647.1	KAF9084276.1	CDH55753.1	KZV69025.1		OQE38515.1			KAG9835108.1	KAF4274485.1	PKY02870.1			RPA79231.1	KAG0257457.1
	OBZ84958.1	KAF9083085.1	CDH60246.1	XP_040625906.1		KAB8265777.1			KAG9839577.1	KAF4276554.1	PKS12872.1			RPB24816.1	KAG0263285.1
	OAX40495.1	KAF9083084.1	KFH63320.1	KAG9050343.1		OAA77973.1			KAG9854864.1	KAF4286725.1	PKK46057.1			RPD64339.1	KAG0269430.1
	OAV93557.1	KAF9082448.1	EXX51286.1	PBL00598.1		CCT71629.1			KAG9856069.1	KAF4339743.1	ATY66155.1			RSL42250.1	KAG0271120.1
	OAD80704.1	KAF9080953.1	EWM23227.1	XP_001877827.1		KAE8407422.1			KAG9896576.1	KAF4420510.1	PIL23627.1			RSL60163.1	KAG0278695.1
	OAD78699.1	KAF9080482.1	EGU12799.1	KAF8204396.1		CAP67509.1			KAG9917824.1	KAF4498957.1	PIA93805.1			RSL70523.1	KAG0278695.1
	OAD06881.1	KAF9080051.1	XP_005823431.1	KAF9502378.1		EWZ91274.1			KAG9946819.1	KAF4437906.1	CZT19618.1			RSM08527.1	KAG0283838.1
	OAD04715.1	KAF9079856.1	EPS71784.1	PAV22736.1		GAP83506.1			KAG9946824.1	KAF4465809.1	PHH82932.1			RSM11207.1	KAG0283838.1
	KZW00355.1	KAF9079855.1	EPS71435.1	KAG8976438.1		GAW15763.1			KAG9961962.1	KAF4477980.1	PHH80550.1			RTE69900.1	KAG0289076.1
	KZV75606.1	KAF9024301.1		KAG8976439.1		KAE8370524.1			KAG9964960.1	KAF4541604.1	PHH65983.1			RUP47666.1	KAG0291162.1
	KZT64135.1	KAF9016676.1		KAF9567004.1		BCS17500.1			KAG9989044.1	KAF4635514.1	PGH18694.1			RUS30558.1	KAG0291162.1
	KZT54455.1	KAF8976882.1		KAG6814134.1		ETR99895.1			KAH0008212.1	KAF4808460.1	PFH56965.1			RVD82687.1	KAG0294286.1
	KZT26574.1	KAF8975668.1		KLO16858.1		KAG9580217.1			KAH0013409.1	KAF4812390.1	PFH48974.1			RWA08944.1	KAG0294286.1
	KZT01362.1	KAF8974798.1		KAF9527346.1		KAF2874295.1			KAH0037071.1	KAF4813520.1	PFH48953.1			RXK41825.1	KAG0303694.1
	KZT01130.1	KAF8969273.1		EPT01505.1		ETS78937.1			KAH0150609.1	KAF4814548.1	PCH39452.1			SAM07867.1	KAG0303694.1
	KZS87983.1	KAF8965345.1		KAG1754887.1		KAF2643002.1			KAH0156014.1	KAF4837674.1	PBP25451.1			SEI33491.1	KAG0308279.1
	KZP12935.1	KAF8965006.1		KAF9022035.1		EPS31920.1			KAH0267099.1	KAF4850368.1	PBP21806.1			SJL01225.1	KAG0312607.1
	KZO99069.1	KAF8952101.1		KAF8203947.1		KAG4431313.1			KAH0267865.1	KAF4865671.1	GAP86769.1			SPQ19327.1	KAG0312607.1
	SAL96186.1	KAF8950543.1		KAG8692812.1		EHA58006.1			KAH0268283.1	KAF4873836.1	OZJ05718.1			SZF04982.1	KAG0317969.1
	SAL96441.1	KAF8947254.1		KAG1765142.1		GIZ37408.1			KAH0279919.1	KAF4912040.1	SMY24010.1			TCD67607.1	KAG0318145.1
	SAL99608.1	KAF8945961.1		XP_040626386.1		THX61050.1			KAH0287377.1	KAF4918341.1	SMQ50340.1			TEY43449.1	KAG0318145.1
	GAT52862.1	KAF8939970.1		KAF8160717.1		GAM39349.1			KAH0302435.1	KAF4947615.1	OXH62313.1			TGO15288.1	KAG0325040.1
	KXS14355.1	KAF8939969.1		KAF8160716.1		BCS21419.1			KAH0338185.1	KAF4947617.1	OXH58236.1			TGO27958.1	KAG0325040.1
	KXN85613.1	KAF8939968.1		OJT07932.1		KAF4777621.1			KAH0338253.1	KAF4984798.1	OXH38340.1			TGO33186.1	KAG0326279.1
	KXN70574.1	KAF8935800.1		RPD82368.1		EYE95772.1			KAH0352287.1	KAF4947650.1	OXG93485.1			TGO60717.1	KAG0327085.1
	KWU45529.1	KAF8933744.1		KIO17268.1		PYI28165.1			KAH0353916.1	KAF4963121.1	OXG88508.1			TGO67967.1	KAG0330302.1
	KWU44070.1	KAF8932481.1		KAF5323560.1		EUC41066.1			KAH0361257.1	KAF4968621.1	OXG86586.1			TGZ77392.1	KAG0332401.1
	KDE07115.1	KAF8932267.1		XP_007360352.1		KAG9525621.1			KAH0362168.1	KAF4985602.1	OXG53083.1			THV46381.1	KAG0332401.1
	KDE03146.1	KAF8931824.1		KAF7784109.1		KAF9692159.1			KAH0377297.1	KAF4987182.1	OXG32220.1			TIB71507.1	KAG0337222.1
	EJD52043.1	KAF8927883.1		KAF8993999.1		PVH94372.1			KAH0384684.1	KAF5011307.1	OXG27712.1			TIC40229.1	KAG0337222.1
	KPV76487.1	KAF8926068.1		KAF9414636.1		EEA21252.1			KAH0403774.1	KAF5240342.1	OWZ80093.1			TIC94152.1	KAG0339822.1
	GAA98551.1	KAF8925783.1		TEB37369.1		KAG9527242.1			KAH0438182.1	KAF5240343.1	OWZ63477.1			TLD08316.1	KAG0339822.1
	CUA68710.1	KAF8923982.1		KAH7340518.1		GAC72056.1			CAD0015506.1	KAF5255534.1	OWZ61029.1			TLD15007.1	KAG0348728.1
	KNZ61364.1	KAF7730428.1		KAF8070450.1		KAG5659263.1			CAD0013531.1	KAF5494088.1	OWZ59425.1			TLS26574.1	KAG0364898.1
	KNF01080.1	GFZ52446.1		KAF4604940.1		RMY56494.1			CAC9890039.1	KAF5495155.1	OWZ56786.1			TPX17426.1	KAG0364898.1
	KNC96570.1	KAF1803735.1		KAF8735016.1		EWZ51253.1			CAD0058174.1	KAF5505862.1	OWZ52412.1			TQW06770.1	KAG0366082.1
	KLO15542.1	KAF1803524.1		KAG1864318.1		KAF1914062.1			CAD0049614.1	KAF5517291.1	OWT42217.1			TVY50236.1	KAG0373772.1
	CEG65687.1	XP_018271853.1		KAG2339449.1		ANH56540.1			CAD0052603.1	KAF5524264.1	CDS11526.1			TVY78180.1	KAG0373772.1
	ETW77254.1	KAF0560342.1		XP_007390742.1		EFQ36417.1			CAD0045263.1	KAF5675816.1	OAQ74136.1			VBB73455.1	KAG0378688.1
	EIE91197.1	KAF0560322.1		KIK07217.1		KAG9688168.1			CAD0031321.1	KAF5536491.1	OWP03981.1			VTT66808.1	KAG0378688.1
	EIE87342.1	KAF0494226.1		EGU13133.1		KAB8221181.1			CAD0028081.1	KAF5536492.1	OOF96496.1			VTT76625.1	KAG0381102.1
	EIE80939.1	KAF0494225.1		KZT41003.1		THY95859.1			CAD0098651.1	KAF5549122.1	OTB14631.1			VUC34419.1	KAG0736538.1
	EPT00529.1	KAF0490041.1		KAG8976440.1		KAH0960787.1			CAD0098689.1	KAF5549123.1	OTB03645.1			VVT43551.1	KAG1148136.1
	EOR03783.1	KAF0462678.1		KAG2060799.1		VBB83571.1			CAD0085174.1	KAF5553742.1	OTA92808.1			VZH93516.1	KAG1168900.1
	EPB89808.1	KAF0460999.1		KAF9567935.1		OQU96295.1			CAD0114250.1	KAF5572428.1	OTA62250.1			XP_018126570.1	KAG1320664.1
	EPB87710.1	KAF0454404.1		KXS10892.1		KAF2963144.1			KAH0588435.1	KAF5577620.1	OTA37468.1				KAG1461885.1
	EPQ57982.1	KAF0437259.1		KAG9006315.1		CAD6439966.1			VUC24476.1	KAF5588809.1	OTA25802.1				KAG1773611.1
	EMS26112.1	KAF0426361.1		KAG9006312.1		GAK65257.1			VUC20752.1	KAF5620638.1	OTA05397.1				KAG2007049.1
	EMS23278.1	KAF0413271.1		KAF6757955.1		KAF4125786.1			KAH7548700.1	KAF5632248.1	OSX60799.1				KAG2034452.1
	EMD37076.1	KAF0376081.1		CAE6482103.1		KAH7091975.1			KAH7024459.1	KAF5643079.1	OSS47541.1				KAG2073871.1
	EKV43943.1	XP_031023822.1		KAF7793364.1		RYP75628.1			KAH7055523.1	KAF5686215.1	OSD01376.1				KAG2130132.1
	EKM78376.1	KAA1068048.1		KAG8889452.1		KUI60041.1			KAH7056904.1	KAF5689261.1	ORZ17386.1				KAG2176532.1
	EKM56711.1	KAA1064586.1		XP_041240663.1		KAE8378525.1			KAH7071544.1	KAF5716211.1	ORZ01483.1				KAG2180331.1
	EJU01425.1	KAA1064585.1		KZT51347.1		KAF8475860.1			KAH7079788.1	KAF5719499.1	ORY05839.1				KAG2180962.1
	EJF61865.1	GEM09598.1		KZT51348.1		KNE61737.1			KAH7304736.1	VTO86833.1	ORY61232.1				KAG2183773.1
	EJD02055.1	GEM11009.1		RDB28949.1		PYH95521.1			KAH7324684.1	GFP58874.1	SLM33690.1				KAG2189081.1
	EIW79854.1	GEM11006.1		EIW65298.1		OCK77683.1			KAH7327269.1	KAF5975818.1	ORE01591.1				KAG2205078.1
	EIW53534.1	TPX53893.1		XP_041201156.1		KAG2166797.1			CAH0022131.1	QMW26342.1	OQO28828.1				KAG2212459.1
	EIN14462.1	TPX50003.1		KAE9398471.1		KAF4839259.1			CAH0021542.1	QMW36832.1	OQO21086.1				KAG2228288.1
	EIM87488.1	TPX32644.1		KAG9076142.1		KAH7249443.1			CAG9997225.1	QMW38423.1	OQO05563.1				KAG2231423.1
	EIM21526.1	TNY21616.1		EMS23314.1		RDA84639.1			CAG9991747.1	GAM43312.1	OQO02676.1				KAG2366415.1
	KJA23833.1	RHZ81175.1		KAF8236024.1		OBT57118.1			CAH0052174.1	GAM33896.1	OQE91836.1				KAG4087934.1
	KIY68117.1	RHZ77166.1		KAG9050344.1		RMY12152.1			CAH0037943.1	KAF6781017.1	OQE31615.1				KAG4100020.1
	KIY49846.1	RHZ77164.1		KAF6748437.1		RYP59182.1				KAF6782024.1	OQE28218.1				KAG5459340.1
	CEP09335.1	RHZ45412.1		KAG1876774.1		KAH7324797.1				KAF6785543.1	OQE06058.1				KAG5644010.1
	CEP11071.1	RUS33438.1		XP_043045792.1		TGO43754.1				KAF6802394.1	OQD95073.1				KAG5649983.1
	GAN04902.1	RUS31124.1		KAG8946916.1		VUC30510.1				KAF6803932.1	OQD79135.1				KAG5722702.1
	GAN07957.1	RUS27500.1		KAG8946917.1		KAF3160560.1				KAF6811839.1	OQD74160.1				KAG6333584.1
	EFP77651.1	RUS22093.1		KAA1467976.1		KAH6605771.1				KAF6824268.1	OQD67600.1				KAG6380102.1
	KIP05460.1	RUS21151.1		TFK35507.1		OBS22441.1				KAF6828353.1	OOQ82375.1				KAG6817948.1
	KIO25509.1	RUS14113.1		KZO90789.1		RYN77812.1				KAF7117154.1	OOO07076.1				KAG6836276.1
	KIO11200.1	RUS12509.1		KAF7290982.1		KAE8344807.1				KAF7166906.1	GAW13848.1				KAG6852976.1
	KIM92375.1	RUP50833.1		KAF8922006.1		PCG89663.1				KAF7172488.1	CZT43111.1				KAG7095680.1
	KIM62846.1	RUP48995.1		PBK73481.1		OBT91035.1				KAF7178225.1	OLN85117.1				KAG7099635.1
	KIM41394.1	RUP48994.1		KAG5342025.1		KAH3651942.1				KAF7182516.1	OKO95538.1				KAG7442848.1
	KIM27914.1	RUP23582.1		KAG8949649.1		GAQ45862.1				KAF7307546.1	OJZ86551.1				KAG8692198.1
	KIL66023.1	RKP20571.1		XP_041183598.1		OKL63310.1				KAF7360038.1	OJK03652.1				KAG8711588.1
	KIK93624.1	RIB29277.1		KAG8880722.1		EOD44868.1				KAF7374182.1	OJJ81624.1				KAG8718659.1
	KIK46060.1	RIB24990.1		KII94081.1		KAE8390865.1				KAF7374248.1	OJJ71819.1				KAG8721565.1
	KIK45813.1	RIB24746.1		KAG1851706.1		RMY65641.1				KAF7517273.1	OJJ58720.1				KAG8723554.1
	KIK27293.1	RIB24744.1		KAF5368478.1		KAG7433789.1				KAF7522528.1	OJJ46611.1				KAG8740988.1
	KIJ99683.1	RIB15260.1		KZT51339.1		OOF93352.1				KAF7537335.1	OJJ31130.1				KAG8742910.1
	KIJ63682.1	RIB15094.1		KZT51338.1		KAF7894609.1				KAF7542513.1	OJI83971.1				KAG8753177.1
	KIJ28178.1	RIB15091.1		KAH6877049.1		GIJ90296.1				KAF7591353.1	OJJ01333.1				KAG8784762.1
	KIJ16321.1	RIB14740.1		TFK90807.1		KAF7596673.1				KAF7627954.1	CZR36383.1				KAG8793113.1
	KII91473.1	RIB13650.1		TFK36992.1		OAK97627.1				KAF7630654.1	CZR61184.1				KAG8793621.1
	CEI90915.1	RIB11692.1		KAG0657373.1		PNP41537.1				KAF8850182.1	ESZ98880.1				KAG8795921.1
	CDH49847.1	RIB11691.1		KAF8744460.1		KAG7411381.1				KAF8856921.1	CDZ98024.1				KAG8826376.1
	CDH53210.1	RIB10529.1		KAG8989700.1		EGP90623.1				KAF9770379.1	OJD31705.1				KAG8835832.1
	CDH53209.1	RIB10528.1		KAG1779219.1		KAF5617414.1				KAF9772673.1	OIW25130.1				KAG8837590.1
	CDO77907.1	RIB06345.1		KAF8591919.1		KAF5133171.1				KAF9870677.1	APA06427.1				KAG8923490.1
	KFH71512.1	RIB06183.1		OCH94686.1		KFA54571.1				KAF9874909.1	OHW90658.1				KAG8948345.1
	KFH65251.1	RCI06298.1		EPS95712.1		RAH47453.1				KAF9890104.1	CZS89710.1				KAG8958065.1
	EPZ33653.1	RCH98905.1		KAG9000048.1		RDL35863.1				KAF9894795.1	CZT07908.1				KAG9009971.1
	KEI39066.1	RCH88265.1		KAG1835195.1		PIA99642.1				KAF5861298.1	OHF00296.1				KAG9015908.1
	KDR77117.1	RCH86426.1		KAG9000045.1		KAF1833380.1				KAG2014822.1	OGM41039.1				KAG9042467.1
	KDQ60884.1	SGY40269.1		KIO25773.1		KEQ94564.1				KAG2026277.1	OGE53747.1				KAG9063123.1
	KDQ12415.1	SCZ95946.1		KAF5385096.1		RMY98435.1				KAG2188656.1	ODN96809.1				KAG9063123.1
	EXX75786.1	PRQ73737.1		KAF7290994.1		CDR98742.1				BCS03163.1	ODM17727.1				KAG9071465.1
	EUC61426.1	PRQ70813.1		KAF8983129.1		KAG4434567.1				BCS22189.1	ODN89189.1				KAG9084076.1
	CCO37774.1	PRQ70810.1		KAH7340519.1		KXT06061.1				BCS28720.1	ODN83853.1				KAG9088984.1
	ELU42839.1	PRQ70809.1		KAF8903611.1		KAF2854179.1				KAG2411637.1	ODN73480.1				KAG9092267.1
	CCM04558.1	POW06143.1		CAE6363592.1		KAG9203910.1				KAG2419728.1	EFR05084.1				KAG9226651.1
	EAU83910.1	POW06142.1		KAG8864882.1		KAG6146085.1				KAG4256678.1	EEY22078.1				KAG9305259.1
	ADC54120.1	POV98198.1		XP_037222204.1		KAF4271428.1				KAG4273275.1	OCL03114.1				KAG9319677.1
		POV98195.1		XP_043016104.1		PNP77481.1				KAG4282309.1	OCK91754.1				KAG9319677.1
		POV97749.1		KAG8973017.1		CZR69243.1				GIC90269.1	OCK76717.1				KAG9322761.1
		POV96454.1		KAG6328267.1		KAF5875249.1				GIC87165.1	EGP88202.1				KAG9327319.1
		POV96451.1		XP_012182412.1		OGM41825.1				GIK01684.1	EGO53974.1				KAG9327319.1
		PLW53180.1		KAG2118014.1		PVH71938.1				GIK00913.1	EGO03632.1				KAH7046236.1
		PLW51868.1		KWU42938.1		EMF12433.1				GIJ87868.1	EFI93786.1				KAH7046236.1
		PLW44876.1		EJT99005.1		GFF58128.1				GIJ85096.1	EAQ85108.1				KAH7101204.1
		PLW27969.1		EJT99004.1		KAE8148107.1				KAG4413257.1	EGS19734.1				KAH7334054.1
		PLW17859.1		EMS23857.1		KAB8221619.1				KAG4431025.1	EGD95203.1				KAH7337765.1
		PLW14877.1		KAF5332663.1		PIG86687.1				KAG4436503.1	EEU40518.1				KDN34216.1
		PLW12905.1		KAF5322616.1		EMD69632.1				CAG1970635.1	OCH89237.1				KDN38009.1
		PLW08675.1		KAF9469854.1		KAH7225667.1				CAG1967375.1	OCF55199.1				KDQ12531.1
		PLW08408.1		ORY77577.1		OWY47599.1				KAG5662059.1	OCF35280.1				KDQ13579.1
		PJF18961.1		KZP08687.1		KAF1348133.1				KAG5744789.1	OBS19827.1				KDQ32950.1
		PHZ14736.1		KZP08689.1		KAG6035364.1				KAG5760476.1	OCF52118.1				KDQ54154.1
		XP_021875869.1		XP_041310960.1		CCF50445.1				KAG5791431.1	OCF21874.1				KDQ63270.1
		XP_021877569.1		XP_018269494.1		KHN94099.1				KAG5791443.1	EAW18573.1				KDR77114.1
		XP_021877568.1		KAF7339343.1		QMW44383.1				KAG5818147.1	EAW13861.1				KFH71435.1
		XP_021886040.1		KAG8951182.1		RMY84866.1				CAG7555276.1	OBZ88214.1				KFH71435.1
		OZJ04924.1		THH33464.1		KAF4584423.1				KAG7404210.1	OBZ67308.1				KGG52343.1
		SCV67046.1		KAG0699739.1		KAF2250998.1				KAG7404211.1	OBW69712.1				KII91469.1
		CDS03884.1		KAF8196887.1		KAF1936471.1				KAG7411036.1	OBT91010.1				KIJ16304.1
		CDS13017.1		KAG8904306.1		KAF4152498.1				KAG7431617.1	OBT79175.1				KIJ22066.1
		CDS13016.1		KAG2062274.1		KAB8261492.1				GIZ41144.1	OBT67895.1				KIJ34004.1
		OUM59972.1		PPQ78032.1		OGM50826.1				GIZ41146.1	OBT47937.1				KIJ46112.1
		OUM59971.1		KAG8846384.1		KAG7421172.1				KAG8158067.1	OBR86223.1				KIJ66267.1
		ORZ35392.1		KIO21681.1		KAE8347585.1				KAG8361268.1	OBR02908.1				KIJ95599.1
		ORZ31087.1		RPD59329.1		KAF7671163.1				KAG8668043.1	KIW06158.1				KIK23959.1
		ORZ24688.1		KAF8133481.1		THX26569.1				KAG9203006.1	OAQ98262.1				KIK59647.1
		ORZ22638.1		KIY64954.1		KAF2250196.1				KAH0422186.1	OAQ92373.1				KIK68307.1
		ORZ09929.1		THH02587.1		KAF2771665.1				KAH0432016.1	OAQ82336.1				KIK96902.1
		ORZ02781.1		KAG9032477.1		KAH7026198.1				VTT78062.1	OAL47951.1				KIK97546.1
		ORY81278.1		KAF8311624.1		THW68795.1				VTT78064.1	OAL03441.1				KIL66026.1
		ORY81257.1		TRM65025.1		OXV09075.1				VTT77094.1	OAG23926.1				KIM83884.1
		ORY76483.1		XP_018269902.1		EFQ98313.1				VTT77096.1	OAG01444.1				KIM92361.1
		ORY76482.1		KIJ66268.1		KKK25668.1				KAH0498290.1	OAD78683.1				KIO11267.1
		ORY72194.1		KAG1783530.1		KAF9895342.1				KAH0498291.1	OAA70939.1				KIO28295.1
		ORY72193.1		KAG9002022.1		RWA13077.1				KAH0499509.1	OAA62964.1				KIP05445.1
		ORY43887.1		TRM66055.1		KAE8337850.1				KAH0525826.1	OAA51620.1				KIY49847.1
		ORY29698.1		PCH33026.1		EFY85076.1				KAH0531370.1	OAA50994.1				KIY62379.1
		ORY06190.1		XP_041306626.1		QMW43934.1				KAH0605022.1	KZZ96809.1				KJA23838.1
		ORY04396.1		KAF8210803.1		KAG9967952.1				CAF3594077.1	KXJ96758.1				KLO15543.1
		ORX92423.1		KAF8985354.1		KAG5978946.1				CAF3543327.1	EMF10947.1				KNE94396.1
		ORX82704.1		EAU91092.2		ORY47266.1				CAF3452469.1	KZV99495.1				KNF02490.1
		ORX62555.1		EAU91093.2		OAA48107.1				CAG1982701.1	KZV95721.1				KNZ55388.1
		ORX51817.1		TKA53970.1		KIV77793.1				CAG1985805.1	KZT64561.1				KNZ75386.1
		ORX51816.1		KAF8497703.1		KAG9583792.1				CAG1972118.1	KZT42410.1				KXN70735.1
		ORX50251.1		KAG2140412.1		EEP77722.1				VUC32587.1	KZT02985.1				KXS19332.1
		ORX50250.1		KNZ72761.1		PCG93730.1				VUC28062.1	KZS93919.1				KZO99067.1
		ORZ06526.1		KZP08693.1		OAA32741.1				VUC21965.1	KZO95362.1				KZP22231.1
		ORZ06525.1		SCZ89830.1		EFW13983.1				VUC21848.1	SAM06025.1				KZS87981.1
		ORY99574.1		KZV85412.1		KAE9575359.1				UCK58890.1	KZL85014.1				KZT01348.1
		ORE01012.1		KAF5332665.1		QPG94026.1				KAH1273556.1	KZF25424.1				KZT02436.1
		XP_018292546.1		KAG8925253.1		KJZ78216.1				KAH1274891.1	KYK60633.1				KZT22950.1
		OBZ88867.1		KZT30813.1		THX32722.1				KAH1280852.1	KXX81542.1				KZT54457.1
		OAV89291.1		KZT30811.1		KAG6145856.1				KAH1287913.1	KXT08871.1				KZT63171.1
		OAQ36232.1		KAG8951995.1		KAF2818742.1				KAH1299235.1	KXT01625.1				KZT75032.1
		OAQ35646.1		KAG8951996.1		KAG7136049.1				KAH1305774.1	KXL45303.1				KZV74817.1
		OAQ35645.1		KAG1813315.1		EME89682.1				KAH1319330.1	KXG54042.1				KZV75618.1
		OAQ33397.1		KAG1864332.1		KFY73634.1				KAH1329697.1	KUM59511.1				KZW00357.1
		OAQ33375.1		EJT99488.1		EDP53641.1				KAH1341074.1	KUJ20507.1				OAD73591.1
		OAQ33374.1		ETW87012.1		OAA77232.1				KAH1343598.1	CEL01184.1				OAD75793.1
		OAQ33373.1		GBE77767.1		THW96747.1				KAH1349051.1	KUI69969.1				OAQ33961.1
		OAQ28190.1		KAG2055538.1		KAF1937658.1				KAH1388783.1	KUI55732.1				OAQ33961.1
		OAQ26209.1		KAG2149602.1		KAF5846146.1				KAH1434318.1	AAW41801.1				OAV89186.1
		OAQ22385.1		TKA53890.1		CRG82793.1				KAH1482930.1	EKV09413.1				OAV95512.1
		OAQ22317.1		KAG8855517.1		RMY10623.1				KAH1492551.1	KPM34744.1				OBR86651.1
		OAD74506.1		KAG2022927.1		PLB39045.1				KAH1496567.1	KOS42299.1				OBZ82250.1
		OAD08429.1		XP_007325198.1		OAG00871.1				KAH1506740.1	EMC93477.1				OCF51064.1
		XP_016274398.1		RPD55921.1		KJY01254.1				KAH1518498.1	KPA44523.1				OCF58131.1
		XP_016274362.1		KIL61489.1		KAF2091251.1				KAH1528314.1	KOS22694.1				OCH84349.1
		XP_016276319.1		KIO33664.1		KXT09456.1				KAH1547384.1	KEQ94538.1				OCH94685.1
		SAM04380.1		ESK90812.1		KAF2724224.1				KAH1554490.1	KNG87536.1				OJT08170.1
		SAM05050.1		TFY82083.1		KAF2870117.1				KAH1671804.1	KNG52071.1				ORE01538.1
		SAM07135.1		KAG8699792.1		OBR04823.1				KAH1697010.1	KND88674.1				ORX36335.1
		KXS21188.1		KAG1904710.1		KAF1734539.1				KAH1782461.1	CRL18602.1				ORX50760.1
		KXS11210.1		KAF9015655.1		OCK79299.1				KAH1792210.1	CDM27750.1				ORX60386.1
		KDE03725.1		GAT53512.1		GFF31508.1				KAH1812404.1	CEJ59289.1				ORX86261.1
		KPV75804.1		KIO28199.1		KAH6878493.1				KAH1838804.1	KLO13722.1				ORX86790.1
		KNZ64503.1		KAF9818515.1		RSM10409.1				KAH1855978.1	KKY35726.1				ORX90874.1
		KNZ64500.1		KAF9512643.1		ORY62461.1				KAH1902965.1	KKY22127.1				ORY05212.1
		KNE98778.1		KAG6817946.1		OKL60719.1				KAH1577607.1	KKO97556.1				ORY06979.1
		KNE92057.1		KAG2112418.1		KIV97452.1				KAH3905390.1	KKK27102.1				ORY27496.1
		KNE71067.1		KAG2112419.1		CAD0110287.1				KAH3917199.1	KKK19698.1				ORY49895.1
		KNE71066.1		EIN08127.1		GFG12905.1				KAH7475452.1	CRG91405.1				ORY80562.1
		KNE70014.1		XP_041301397.1		PQE29652.1				KAH6850402.1	GAM82509.1				ORY94482.1
		KNE62393.1		KAF8336633.1		GIC86659.1				KAH6867418.1	CEJ94213.1				ORZ05148.1
		CEQ39727.1		KAG9041521.1		KAF4828472.1				KAH6880476.1	CEG77845.1				ORZ05148.1
		CEG73797.1		KAG5647758.1		KAF1918546.1				KAH6974577.1	KJZ74587.1				ORZ16572.1
		CEG83756.1		KAG8955048.1		KAB8236968.1				KAH6983392.1	KJX92046.1				ORZ21329.1
		CEG83755.1		KAF9814514.1		EOA84466.1				KAH6988938.1	EYE95646.1				ORZ23177.1
		EIE80145.1		KIP02086.1		KAF4273584.1				KAH6998861.1	EUC48638.1				OSD00645.1
		EPB85925.1		CAE6535378.1		KMP06124.1				KAH7012300.1	EUC35691.1				OSX67259.1
		EPB81694.1		KIK30225.1		KAF7592387.1				KAH7023807.1	ETW78150.1				OZJ04403.1
		EMS25200.1		KAG2155565.1		KFY45110.1				KAH7029828.1	EIE91037.1				OZJ06176.1
		EMS23279.1		KAG8848875.1		KAE8372613.1				KAH7125850.1	EIE79280.1				PAV17857.1
		EMS23243.1		KAF8913687.1		KAG6036272.1				KAH7141820.1	EAT79051.1				PBK66444.1
		CEP17388.1		KDE05251.1		KAG6242792.1				KAH7163473.1	ERS98075.1				PBK76814.1
		GAN05275.1		KAG2739541.1		KIN00121.1				KAH7173891.1	EPS93366.1				PBK84616.1
		GAN06360.1		KAF8682462.1		GIC88912.1				KAH7201370.1	EPE08968.1				PCH37544.1
		EFP84060.2		PCH33956.1		KAF5003416.1				KAH7223107.1	EON99752.1				PFH51140.1
		CEJ00266.1		ESK90926.1		GFF24817.1				KAH7231535.1	EOD43498.1				PIL29311.1
		CDH49510.1		EIM92217.1		RAO69499.1				KAH7241487.1	EOA83895.1				PJF19559.1
		CDH50937.1		KAF7347413.1		OKP11071.1				KAH7250958.1	EAA31093.2				PKC62004.1
		KFH72594.1		XP_001830724.2		KAF5663929.1				KAH7273154.1	EPB91893.1				PKK78866.1
		KFH71841.1		XP_001830723.2		TKY86235.1				KAH7303097.1	EPS28792.1				PLW14109.1
		KFH69812.1		KAG8885064.1		EGY15288.1				KAH7304241.1	EMR64815.1				PLW30960.1
		KFH67528.1		TFK25220.1		KAF5240182.1				KAH7309324.1	EME79798.1				PLW33505.1
		EPZ31356.1		KIK49445.1		KAF4343933.1				KAH7324989.1	EME43783.1				PLW35103.1
		EPZ31125.1		CEQ42044.1		BCR91502.1				KAH7360362.1	EMD88151.1				POV98177.1
		XP_003328479.2		KAF7971400.1		RYO85576.1				KAH7370226.1	EMD64817.1				POW14023.1
				RDX51420.1		PTU20054.1				CAH0034108.1	EMD35318.1				PPQ74351.1
				KAG8958463.1		KAG9249973.1				CAH0033480.1	KJK81766.1				PPQ77921.1
				KAG8958464.1		KAF7525313.1				CAH0020849.1	ELQ62201.1				PVG01635.1
				KAF6763150.1		EXJ82592.1				CAG9998110.1	EKM57951.1				QRV84791.1
				XP_007860842.1		QGI67590.1				CAG9988802.1	EJP67638.1				QRV95555.1
				KAF9462436.1		KGO67501.1				CAG9975538.1	EJF57803.1				QRW13392.1
				KAG2037002.1		PQE15950.1				CAH0050811.1	EIW69537.1				QRW22700.1
				PRQ75775.1		THV69159.1				CAH0048969.1	EIW55346.1				RCH94341.1
				TBU63759.1		KAF4222723.1				CAH0046697.1	EIM88731.1				RDB17238.1
				KDQ07960.1		KAF5551978.1				VZI02338.1	EON66066.1				RDB28944.1
				KAH6917004.1		KAG6214465.1				VZI02341.1	EJT80042.1				RGB37259.1
				KAG1760941.1		VUC30704.1				QYS92918.1	EHA54416.1				RGB37756.1
				KAG9080143.1		GFF37723.1				QYS94528.1	EFY90626.1				RHZ69016.1
				OSX68120.1		KAF3401393.1				QYT02913.1	EFX02777.1				RHZ88047.1
				KAG8745303.1		POS74038.1				EKD20138.1	EFQ88546.1				RIA95592.1
				KAF8682459.1		EGU76406.1				KAH6950036.1	CEP18271.1				RIA96487.1
				KZT02434.1		QDS70880.1					GAN05678.1				RIB12510.1
				KAF7311040.1		PBP22349.1					EWG41851.1				RIB13153.1
				KIO17273.1		KAH7320073.1					KIR84451.1				RKP17407.1
				KAF7367612.1		KAF1363012.1					KIR53326.1				RKP19512.1
				KAF9057026.1		KAF7588237.1					KIR32300.1				RPD54236.1
				KXN88805.1		CAD0028974.1					KIR25230.1				RPD69196.1
				KAG8929947.1		THC95207.1					KIO14158.1				RSH80177.1
				KIJ22067.1		KAF4306125.1					KIN02222.1				RSH82208.1
				KAG0345599.1		TIA27935.1					KIM70482.1				RUP50897.1
				XP_041214795.1		KAB8240755.1					KIK26017.1				RUS18457.1
				RXW21216.1		KAF9694387.1					KIJ62151.1				RUS35557.1
				KDQ07958.1		KAG6007271.1					KIJ12192.1				RXW22240.1
				EAU92817.2		CRK18533.1					KIH87239.1				SAM02114.1
				THV07511.1		KAG9518476.1					KIE03807.1				SAM08472.1
				THV07510.1		PYH79297.1					KID93122.1				SJL06164.1
				KAF7298640.1		OTB19634.1					KID77879.1				TBU41405.1
				EED85211.1		KAA8575134.1					EFZ02422.1				TCD68659.1
				KAF9023981.1		RDW86245.1					KHN99036.1				TDL14125.1
				KIL61022.1		KAA8575133.1					KGQ09764.1				TDL28335.1
				KAF8647057.1		KAF4625949.1					KGO77040.1				TEB38862.1
				KDE09282.1		KAF7533621.1					KGO37479.1				TFK25442.1
				KAF9041716.1		TWU75875.1					ADV20562.1				TFK42377.1
				TDL27888.1		KAG5976258.1					CDO77066.1				TFK53177.1
				GAT61027.1		KAG7118280.1					KFZ10559.1				TFK75612.1
				EIN12872.1		RMZ36831.1					KFY81559.1				TFK77389.1
				KAG8848872.1		VBB75816.1					KFY72850.1				TFK83538.1
				KAG8848874.1		EWZ00133.1					KFY52460.1				TFL03811.1
				KAF8973477.1		KAB8233196.1					KFY33611.1				TFY70014.1
				CEQ41685.1		KAF3176044.1					KFY24145.1				TFY71773.1
				KAF7299991.1		KIE03365.1					KFY11646.1				THH04763.1
				XP_041161502.1		KAF2487286.1					KFY09523.1				THH33465.1
				KAG9043786.1		RFU72533.1					KFX92444.1				THV02171.1
				XP_007298729.1		KIW25719.1					AEO58877.1				TIA69893.1
				CAE6392964.1		CAG8982502.1					AEO64121.1				TIA79278.1
				KAF9331893.1		KAF9890466.1					ETS74283.1				TIA88320.1
				PSR76650.1		PMD18242.1					KFH40431.1				TIA91247.1
				ORY89454.1		OAG04768.1					KFG85805.1				TIB03341.1
				KAG1743338.1		KAH7314165.1					KFA75768.1				TIB08943.1
				XP_040629433.1		KAF2844558.1					KFA60495.1				TIB09945.1
				KAF7359917.1		KAG9950961.1					KFA50896.1				TIB65261.1
				RXW21215.1		KAE8392495.1					KEY65895.1				TPX31341.1
				RXW21218.1		KIW47051.1					KEQ84471.1				TPX38689.1
				KAF8813882.1		KUM64386.1					KDQ08660.1				TPX74188.1
				EPQ60430.1		EQL03923.1					KDE77793.1				TPX76687.1
				KAF5311950.1		KAF3921361.1					EYB26905.1				TRM66056.1
				KAF7979985.1		EAU32701.1					EXF77347.1				TRM67044.1
				KAF7979986.1		KEY76567.1					CAP66655.1				VDB85138.1
				KAF7347712.1		CAD0022824.1					EQB45615.1				VDB86577.1
				KAG8877097.1		RMX95575.1					EPS42248.1
				OBZ78696.1		KAF9876620.1					CCE30360.1
				TFY60346.1		ORY01811.1					EMR87442.1
				SCV68250.1		KND94347.1					EKG10291.1
				SJK97058.1		KAG9251038.1					CCL98757.1
				XP_043187378.1		KAF3390547.1					EHL03122.1
				XP_043187377.1		KAH7159656.1					EHK40542.1
				KAG8763277.1		KAB8224270.1					EHK21503.1
				TDL27890.1		KAF7529949.1					EHA22098.1
				KEP54706.1		KAF3044939.1					CBX90812.1
				KZO91250.1		KFA67780.1					EGX51008.1
				KAG8877095.1		EFY99945.1					EGU81380.1
				KAF8215953.1		KAE8138651.1					EAA58010.1
				KAF9654199.1		GES64802.1
				KAG8996936.1		KAG9231123.1
				ORY91493.1		ETS76082.1
				KAF8758889.1		RAR00787.1
				KIK97545.1		OTB16748.1
				KDN33198.1		KAF2103866.1
				EPQ60426.1		OTA00465.1
				PBK76111.1		THZ21968.1
				KAF9518214.1		GIC92959.1
				KAG5342658.1		TGJ81491.1
				KAG2083529.1		KAF9632074.1
				GAT49378.1		KAH6966917.1
				KAG8715213.1		KUM65311.1
				KAF8225127.1		KNG86190.1
				CAE6435575.1		KAF8856568.1
				XP_018270779.1		KAF8856567.1
				KAG8881090.1		OWP05254.1
				KAF9270633.1		RYO82887.1
				KAG6911162.1		OJD29565.1
				KAF7317539.1		KFX49175.1
				KAG1830111.1		GIZ39531.1
				KIO08594.1		KAF4769786.1
				GJE85810.1		EGP84766.1
				CAE6392946.1		PLN82548.1
				EIN11023.1		QVM09442.1
				KAG6334539.1		KAG9945541.1
				KAF7345634.1		ORY73921.1
				TEB37360.1		KAG6143658.1
				RXW21234.1		KAB8075834.1
				CCO26287.1		EER25784.1
				XP_041287234.1		THY85775.1
				KAF8966425.1		PSS25484.1
				XP_037222063.1		VVT57833.1
				KAG6910509.1		THV51026.1
				TFK56646.1		KAG6279763.1
				TFK56649.1		KAG6357776.1
				KJA28528.1		RMJ25348.1
				KZT35608.1		EHK41024.1
				KAF5313962.1		THZ63542.1
				KAF8196902.1		RYP53286.1
				KAF7302568.1		KAF5654154.1
				KIM39500.1		KPM40934.1
				KAG8874491.1		OAQ97748.1
				KAG8763276.1		KAF9739052.1
				KAG2350785.1		KAF2278188.1
				XP_007378880.1		PWN20869.1
				KIK09807.1		THW97273.1
				XP_018270819.1		TVY24129.1
				KAG2104079.1		GAM84713.1
				CAE6426925.1		PGH08962.1
				EDR06872.1		KAG2419092.1
				KAF5368391.1		KAF3072833.1
				KDQ31083.1		RMY71120.1
				SGY43919.1		KAA8575135.1
				KAF7371260.1		KAG8351052.1
				KAF7307044.1		KAE8209926.1
				KIJ23956.1		RSL65934.1
				KAF6758039.1		ORY55106.1
				KAF7985919.1		THZ13752.1
				KAG2156623.1		EEY19594.1
				THH17713.1		PNS21604.1
				PPQ63687.1		KAG9661223.1
				GBE78647.1		KAF2160328.1
				GBE78646.1		OAL23513.1
				KZT38412.1		CRK11593.1
				KAF6765971.1		CRK11597.1
				KAG8960532.1		EAU29381.1
				KNZ80689.1		KAF2484890.1
				KAF7289478.1		PFH58302.1
				KPV74770.1		KAF2968922.1
				XP_040760174.1		KAH7132204.1
				KAF7302972.1		OAG16157.1
				KAG8975310.1		OQD83331.1
				PPQ87453.1		OGM47833.1
				XP_040766622.1		GIZ48724.1
				KAG8925254.1		RYP68810.1
				KAF8197885.1		TIA85722.1
				XP_001882719.1		SMQ49609.1
				KAH6918153.1		KFY04462.1
				PPQ99550.1		KAG6001410.1
				PBK95417.1		CEL11074.1
				KAG8977750.1		GES57687.1
				OSD05608.1		PTB36532.1
				KAG5649844.1		KID72770.1
				KAF4623811.1		KAG8627260.1
				KDQ63269.1		QKX64719.1
				KDQ63267.1		GAW15752.1
				KDQ63266.1		PCG92755.1
				KAF7337457.1		KAE8422388.1
				KAF6754168.1		GAM37758.1
				CAA7266953.1		PYH84836.1
				KZP18864.1		KAH6862127.1
				KAG8942805.1		KAB8235013.1
				POY70304.1		KAH1583920.1
				SCZ88216.1		TVY39000.1
				ORY89412.1		RMZ78143.1
				KWU45130.1		KAG6141650.1
				KAG8897982.1		KGO72991.1
				KZP14748.1		GCB19945.1
				KAF5325715.1		KAF2865460.1
				KAG2366986.1		KAF2260679.1
				KAG2037647.1		KAF2009482.1
				KDE08431.1		CZR45929.1
				ESK90814.1		RAH79737.1
				KAF5339173.1		OTA57989.1
				KAG1844218.1		KUL83955.1
				KAG1844215.1		RYP52050.1
				KAG6837668.1		GIJ90441.1
				TNY22151.1		KAF2224973.1
				KAF8846054.1		PLB48564.1
				KAF9041764.1		RHZ50816.1
				KAG8874341.1		KAB8069142.1
				XP_027609559.1		RYN18486.1
				KDQ15100.1		EKJ79762.1
				KAG8881089.1		CAG8980894.1
				KEP54707.1		KAF2029647.1
				KAF6766677.1		KAG6160083.1
				TEB38863.1		KAB8246317.1
				KAG9027298.1		QGI89928.1
				KAG7099634.1		KAF3070367.1
				KAF7309366.1		THY89336.1
				KAF6754171.1		KAB8204852.1
				KAG9018773.1		CEJ94762.1
				POY75480.1		KAF9874386.1
				TFK35143.1		KAF2085245.1
				KAH6890949.1		KAH0271062.1
				KAF8202761.1		KJK81199.1
				KAF9056091.1		RBR06395.1
				KAG1838331.1		KAG2420552.1
				KAF9535682.1		KXG47863.1
				KAG1885499.1		KJK75407.1
				XP_041230285.1		RYN78314.1
				KAG1828084.1		RFN53060.1
				KAG8976767.1		KAG8674431.1
				XP_016274381.1		KAG6140512.1
				EUC67302.1		OQE41104.1
				EUC67301.1		RMY33993.1
				KIO17269.1		RMY68240.1
				OCH88822.1		OJJ61229.1
				KAG7448143.1		KAF2226134.1
				XP_016271151.1		RMY90805.1
				PPR02698.1		KKP02255.1
				TFK44309.1		CAG8984223.1
				XP_008033376.1		KAG6140359.1
				KTB33430.1		SMR56218.1
				SJL06163.1		KAB8259997.1
				EDR11930.1		KAG8630772.1
				KAG8925141.1		EHK45000.1
				KAH0589110.1		KXG46147.1
				KAH0589111.1		KAF2146778.1
				KAH0589112.1		RAQ41588.1
				KAG1812597.1		THZ11231.1
				KAG1812594.1		CEJ55837.1
				KAF7303293.1		PTB46677.1
				EAU89478.2		KAF2627604.1
				KAF8913686.1		KAF3929261.1
				TFK99714.1		EEY14367.1
				KAF7985920.1		KAB8277574.1
				KIO28492.1		CEO60382.1
				SCV73354.1		KAE8131642.1
				SCV73350.1		RYN28196.1
				SCV73351.1		KAF5713450.1
				KAG2756874.1		KAF2209964.1
				KAG2066536.1		KJK61756.1
				KAF8807857.1		RYP08829.1
				XP_041190742.1		KAH0334479.1
				KAF7356995.1		CAD0093557.1
				VDC00644.1		OQO11340.1
				KAF8197898.1		KAG7284596.1
				KAG8751146.1		KAF2450553.1
				KAF8482010.1		KAH0829862.1
				KAG9010058.1		THX70323.1
				KIK40111.1		KAF2160622.1
				GEM09797.1		EST06911.2
				KAF7314947.1		QIW97692.1
				KAF9225474.1		GAM39744.1
				TFK30925.1		RYN43684.1
				KAG8887619.1		PSR99228.1
				CAE6442897.1		KAF2713582.1
				KAG8888922.1		EMD65943.1
				KPV73853.1		TLS26845.1
				KAG8715214.1		KAF4626569.1
				KAG8860084.1		EQB44235.1
				EMS23262.1		TWU78887.1
				QRW12796.1		KAF5858464.1
				KAF8710412.1		POS72561.1
				KAF8710411.1		KID75625.1
				CAE6447621.1		GIZ36719.1
				KZT68764.1		OBW68087.1
				KIY43900.1		KAH0426680.1
				CAE6409702.1		BCS03059.1
				XP_041290784.1		KAE8266778.1
				KAF9478784.1		SPC62883.1
				KAG2756440.1		RYN92255.1
				QRW27140.1		KAG9600982.1
				EGN93131.1		PWN21646.1
				KAG8986048.1		KAF5494156.1
				XP_041165869.1		AEO56549.1
				KZP06147.1		KAG9561963.1
				GEM10960.1		KAG0649346.1
				GEM10963.1		TQB69912.1
				GEM10965.1		KAF7195739.1
				PRQ71357.1		KAB2099000.1
				KAG0027367.1		KEF55190.1
				KAG9093629.1		KAH6579126.1
				KAG0702475.1		TVY57232.1
				KIK37596.1		KAH7218911.1
				KAF5321847.1		OTA57897.1
				KAF5321848.1		PVH77896.1
				EKV51125.1		OTA34817.1
				EIN13963.1		KJY01004.1
				QRV86512.1		GFP56118.1
				CAA7261539.1		KAF1982464.1
				KDR75120.1		PQE18864.1
				KDR75121.1		GES66856.1
				KDN51558.1		OJJ84312.1
				XP_027609560.1		ROW17712.1
				EKM84096.1		RYP90031.1
				KAF6748439.1		KAG9844946.1
				KJA21542.1		RMY76069.1
				KAG1764708.1		OAG14545.1
				KAG2076646.1		KAH6851653.1
				XP_008032807.1		OSS51770.1
				KZT30814.1		KAG4096450.1
				KAF5388528.1		CRK24653.1
				SGY20900.1		PCH06184.1
				KWU47160.1		KAF2719055.1
				OSD03265.1		KAF4272516.1
				KAG8931430.1		KAH0401269.1
				KAG8988761.1		KKK17552.1
				KAG7446668.1		KAG9761559.1
				OAX43014.1		RMY56724.1
				KAG1802972.1		KAF6519396.1
				KAF8167604.1		PMB68204.1
				KAG8877094.1		RBQ86468.1
				CAE6520267.1		KAF9253439.1
				CAE6520264.1		KAH6892903.1
				KAF8994270.1		RMY25324.1
				KIO19390.1		SMQ47342.1
				KZT55621.1		KAF3017081.1
				KIM70241.1		OTA98813.1
				XP_041178411.1		KAF5974727.1
				CAE6505507.1		KAF2488136.1
				KAG6837843.1		PWY87421.1
				KAG8714711.1		RNJ60115.1
				PFH49812.1		KAE8391834.1
				KAG1757178.1		KAF5102054.1
				KAG1750196.1		EXU94713.1
				KAF8590438.1		RMY66089.1
				POY76257.1		KXT08867.1
				KII91730.1		KAF2123101.1
				EJT99009.1		GFP54660.1
				EJT99008.1		KAG4413484.1
				KAG0313936.1		EMD59053.1
				KZS96753.1		KXJ91083.1
				KAF8913143.1		VVT51244.1
				KAF8973004.1		RII17482.1
				KAF7307395.1		KAF4591804.1
				KTB40160.1		GAO52350.1
				KTB40162.1		PKX88392.1
				KAF7344794.1		KAG8670250.1
				KAB5589266.1		KAF4178586.1
				CAE6363612.1		KAB8223395.1
				QRW00558.1		RSL77320.1
				TNY18511.1		RYN47006.1
				ELU44477.1		RDW72703.1
				ELU44476.1		KAF5115839.1
				KZS95331.1		RMY74309.1
				CEL52164.1		KAF8853717.1
				CEL52165.1		TKA75086.1
				KZT55635.1		EFQ90815.1
				KZT55633.1		KAG9565127.1
				XP_041190739.1		KAF2101506.1
				KAG0707463.1		PYI15448.1
				KAG9049295.1		KAF2152178.1
				XP_007380439.1		PYH60470.1
				XP_016274433.1		RYP45200.1
				KAG8876854.1		KAG7284586.1
				VDB86576.1		KAH7052286.1
				TFY70546.1		SMQ47442.1
				KAG8975488.1		KXG51693.1
				KAG8975489.1		KAG9370289.1
				KAF8956056.1		XP_016291900.1
				KII91727.1		KAF2794325.1
				KAF8814371.1		ROV91962.1
				KAG6866233.1		TGO36315.1
				KAF4620527.1		TGO36316.1
				KAG8751147.1		KAF2658925.1
				TDL28334.1		KAE8317352.1
				KAF8973016.1		KFY76220.1
				KAF8973015.1		RMY86200.1
				XP_038919446.1		PVH69736.1
				KAF6763149.1		RMY87331.1
				XP_036634419.1		KAB8229488.1
				KAF8992794.1		CZT25788.1
				XP_043041643.1		RDW86744.1
				KAG2368885.1		KAB8076877.1
				OJA19570.1		CAG8980688.1
				KAF9479457.1		EGP87833.1
				KAG2128627.1		KAH7363876.1
				KZO99639.1		KAF2014824.1
				TEB23367.1		KAG9194633.1
				TEB23368.1		QKX64723.1
				THH12795.1		KAF4497692.1
				KAG7452292.1		KAF4220041.1
				KAF8899030.1		KAF1824989.1
				GAT53041.1		OJJ79481.1
				KAF8832070.1		TVY42666.1
				KAF9454144.1		KAF3219348.1
				KAF7317860.1		TGO60758.1
				KZT40174.1		RFU27329.1
				KIO27146.1		TIC97564.1
				KAF9556712.1		OAA72813.1
				KAG8985443.1		ANH56604.1
				KAG1864729.1		RAK77761.1
				KAB5592603.1		EXJ83893.1
				KAB5592602.1		ODQ66044.1
				KAB5592605.1		EEU47931.1
				KAB5592604.1		KAF2000649.1
				TNY20432.1		KAH0598896.1
				KAF7436520.1		PIG85648.1
				KIO28204.1		EGX93767.1
				KDN51561.1		KAG4253058.1
				KAG6330606.1		KAE8241082.1
				XP_041228906.1		PGH36112.1
				KAF9486450.1		POR35551.1
				KAF8973027.1		PKK42838.1
				KAG9029280.1		CEL07138.1
				GAT53042.1		PSR76281.1
				TNY24553.1		RSL81439.1
				KZO99653.1		ORY36815.1
				EFJ03840.1		KAF4987053.1
				KAG8714710.1		KAH7358849.1
				KAG9016616.1		PPJ53635.1
				CCM03129.1		RYN50810.1
				XP_024344914.1		CZT44583.1
				KAG1771173.1		KFH41696.1
				XP_001874018.1		SPC67561.1
				SJL10075.1		KID82584.1
				KAG2145291.1		KAF2277078.1
				GAT53040.1		EFY96085.2
				KAG8869692.1		PHH50745.1
				KAF7302714.1		QGA21095.1
				KAF9022059.1		KAB2568699.1
				XP_041166457.1		KIH89913.1
				XP_041201157.1		KYK56876.1
				OSX67260.1		QMW41467.1
				KAG2140052.1		KAF2112056.1
				CDO72968.1		PNP54268.1
				EMS20032.1		GFP52113.1
				OJT08169.1		KAG7153047.1
				KAF8575748.1		THX15597.1
				KAF7309550.1		OQE27649.1
				KDR85480.1		PBP25808.1
				KIK35892.1		KKF97557.1
				TFK56645.1		KAF7680170.1
				KAF7307185.1		KKO97773.1
				TCD65886.1		ORY87646.1
				KAG0301652.1		KAE8395855.1
				KAG1821185.1		KAE8335230.1
				KAG8964863.1		KAG9579707.1
				EDR15810.1		CVK83977.1
				OCB89056.1		PWN51253.1
				KAG9037981.1		KAB2110512.1
				KAG9037984.1		CZT22033.1
				TFK82480.1		TGO12128.1
				XP_009540965.1		CAD0055627.1
				CAA7261835.1		TGO12127.1
				XP_027608680.1		EAS29758.3
				KAG1856878.1		RAL17416.1
				PIL31756.1		KAF5594432.1
				KAG8907820.1		PFH61706.1
				KAG0378537.1		KAH1300279.1
				XP_016274976.1		RYP14810.1
				KAF8665360.1		THX13194.1
				XP_041191189.1		KAF7949350.1
				KIY47379.1		TEY74607.1
				XP_007312909.1		EFE38288.1
				XP_040625903.1		RGP70461.1
				XP_040625902.1		KAE8264152.1
				XP_040625907.1		THC89348.1
				KIL71454.1		PTB44163.1
				EJF66870.1		KAH1433260.1
				KAF9530884.1		KAF2027000.1
				KAF9530883.1		OAK94440.1
				XP_041247183.1		KAG6123690.1
				QRW27141.1		KAH0489119.1
				PBK76815.1		KAH0529295.1
				KIY73465.1		GAK65962.1
				KAF5326229.1		RDA86764.1
				KAG8962151.1		OAL03718.1
				KPV76244.1		RMY97603.1
				XP_041240666.1		KAH7247490.1
				KAF8506766.1		PSS25485.1
				KAG2022928.1		THV94420.1
				RXW15708.1		OGM47134.1
				TFY70013.1		TDZ14224.1
				TDL13390.1		KAF2829075.1
				XP_037222816.1		TKA68275.1
				KAF8321316.1		EUC34681.1
				KAF8321318.1		XP_014551140.1
				KAF8972907.1		EHA28217.1
				XP_003038742.1		KAF5095910.1
				TBU34723.1		KAF5980842.1
				TFK74340.1		RYP86192.1
				XP_037222414.1		RAO64525.1
				KZT62692.1		RMX74031.1
				KAF4621444.1		EHA25010.1
				KAG8874490.1		PWY67228.1
				KZS87692.1		KND94808.1
				KIM45346.1		PSN65781.1
				KAF9786671.1		OWY43662.1
				KAF8978965.1		RSL67411.1
				KAF8274152.1		OJZ85469.1
				CAE7140153.1		KGO48564.1
				KAF7370981.1		KAG6055621.1
				KAG5173906.1		PIA93663.1
				XP_041298531.1		KAH1638376.1
				KIY68096.1		TVY15664.1
				KAG1740379.1		ANB12476.1
				GAT58998.1		PTD12950.1
				KAG8951824.1		CZT01824.1
				KAG6330421.1		KAF1967214.1
				SGY17595.1		KAF1733875.1
				KAG2044432.1		KKY35472.1
				KIM47640.1		KIM95934.1
				KDE08584.1		KAF5668434.1
				KIO34077.1		KAF4419538.1
				KAF8640983.1		KAG9693578.1
				KAF8640984.1		PNP60269.1
				CAD6590721.1		TVY26015.1
				XP_041230892.1		KAF5537878.1
				KIM88670.1		PYH52993.1
				KIM88674.1		KAF4259998.1
				CAE6535370.1		KAF4771578.1
				KAG6869099.1		KAF5249602.1
				KAF8198569.1		AEO68518.1
				KIM88499.1		OQO12886.1
				KZV74816.1		THW06769.1
				KIK34862.1		KAG5815407.1
				KAG9086266.1		KAG6123515.1
				XP_006454108.1		KAH7129708.1
				KPV74730.1		OAA46308.1
				GAT55609.1		KAF5705207.1
				XP_018272293.1		RMY44631.1
				PPQ93184.1		KAF5614485.1
				KZO95710.1		THW82138.1
				TBU49937.1		EGX88484.1
				KAF8758465.1		OGE57062.1
				KAG9037282.1		PHH67179.1
				KZS95531.1		CAD0031602.1
				XP_041196252.1		KAE8370221.1
				KAG2093521.1		PMB67745.1
				TCD62408.1		KAG8163133.1
				VDC00650.1		RAL10950.1
				KAG2355074.1		OWY54216.1
				XP_043045083.1		KAG9656452.1
				KAF8078913.1		TGO27351.1
				RDX51066.1		KAE8824522.1
				KAG9040808.1		KZL65506.1
				XP_043040168.1		KFX51500.1
				EMD41272.1		PYH28276.1
				XP_007382535.1		KAH7256800.1
				KZT75033.1		KAF2210677.1
				XP_038908574.1		EED17172.1
				KAF8198571.1		KID66528.1
				KZS96052.1		KAF3068244.1
				KAG8939151.1		PLN84769.1
				KAG8907387.1		KAE8411100.1
				KAF7296422.1		RYP72631.1
				KZO99652.1		SOV03797.1
				PRQ70872.1		THY55214.1
				XP_041209322.1		KAF2452219.1
				KAG2037004.1		KAG6001578.1
				QRV98201.1		KAF1955225.1
				KAG8863314.1		RMY73140.1
				KAG8925562.1		EGP87007.1
				KAG8925561.1		KAB8231188.1
				KZT08882.1		KAF5104067.1
				KAF7337679.1		KAF9630097.1
				KAH0591053.1		PYI14866.1
				KAG8951595.1		KUI67521.1
				KAG6831771.1		KAE8391636.1
				OCB87141.1		KLJ11168.1
				CAE6482098.1		TKA30984.1
				KAF7332286.1		KAF9633034.1
				KAF8528126.1		KAE8364999.1
				KAG8906710.1		KKY29365.1
				GAV98832.1		KAG9567053.1
				KAH7105754.1		KAF3048941.1
				KAG9118290.1		THW61711.1
				KAG8899903.1		KAB8239089.1
				KAG8959670.1		EUC31521.1
				TDL25263.1		CAG8956622.1
				THH00918.1		CZT14393.1
				KZO99640.1		SMR54068.1
				KAG1742166.1		KAF2211328.1
				KAG0074423.1		KAF1914363.1
				KAF9287837.1		CZT13288.1
				KAG0748007.1		KAH7333300.1
				CAG8593801.1		KAF2488027.1
				CAB4479349.1		QYS96455.1
				KAF9958056.1		QYS96456.1
				KAG0242850.1		KAF4877734.1
				EIE77883.1		KAG6090249.1
				RCH89170.1		RMY58872.1
				KAG0299541.1		ORY81389.1
				XP_018293267.1		KAG9894763.1
				MBW0467177.1		GAW14573.1
				XP_043007406.1		KUM56486.1
				TBU61567.1		EDO03431.1
				PIL35934.1		RKL12055.1
				RGB39718.1		RDW74604.1
				XP_003332777.2		RHZ52634.1
				KAG0282026.1		KAF4122288.1
				KAG2220539.1		ETS80996.1
				KAG1102283.1		OOQ90171.1
				CEP10801.1		RYP78935.1
				KAF9115855.1		KAF4302112.1
				TRM70081.1		KAB5580213.1
				RUS12674.1		KAF3006541.1
				KAG0236858.1		KAF1839319.1
				CAG8795433.1		EAT84019.2
				ORX88325.1		KAG6156144.1
				SAM08109.1		KZZ97312.1
				ORX51591.1		KAH7474966.1
				KAG0224082.1		OJJ40846.1
				OBZ81968.1		TKA23585.1
				SAM07667.1		THY24061.1
				ORX48498.1		PPJ59364.1
				RIA93050.1		KAF2822001.1
				KAF9410719.1		KAF2802687.1
				KAG2206785.1		KAB8225090.1
				KAH6914225.1		KAG7417946.1
				RUS14766.1		EAW20374.1
				GJJ72194.1		KAG5916384.1
				KAG2192261.1		THX32629.1
				CEP18737.1		KAG6061091.1
				ORZ05767.1		RMX85973.1
				KAF9178642.1		KAH0343424.1
				GEM10997.1		CRL20000.1
				KAF8487679.1		KAG6190831.1
				KAG0061905.1		CEJ58229.1
				OAV91783.1		KAE8355454.1
				RIB22596.1		SMY21025.1
				CDH58413.1		CEJ82635.1
				KAF5321560.1		KAH0161906.1
				KAF8906465.1		BAE58433.1
				KAF9336915.1		EJP69861.1
				KIK80281.1		SYW83640.1
				CAB4392882.1		KAG9561935.1
				KAF9543703.1		RMY51042.1
				KAG2147868.1		TIA57532.1
				PKC72083.1		THV69162.1
				PBK74263.1		OTA35791.1
				KAF1805419.1		KAE8228804.1
				PKC62935.1		EIT74571.1
				RUO96440.1		KDN72106.1
				KAG1148235.1		KAF4539656.1
				ORZ26799.1		KAF5857051.1
				KAG6886302.1		OWY54363.1
				OAD66928.1		TDZ39565.1
				EIE86752.1		KKP01882.1
				CAB4412991.1		EGS17595.1
				CAB5101494.1		KAE8383808.1
				KAF1807733.1		EHA23543.1
				KAG0294065.1		OJK02003.1
				KAF9380404.1		KAE8227698.1
				KAF9316180.1		KAG4442868.1
				KAG1119379.1		KAF2713791.1
				CAG8564963.1		THY96085.1
				KAF8978822.1		PNP50615.1
				KAG0351295.1		TQW10581.1
				XP_043007407.1		KAE8218122.1
				KAF9968564.1		KAH0260097.1
				KAG1173016.1		KAH0529863.1
				KAF9225132.1		ODQ72339.1
				CAB4377272.1		KAH0529865.1
				CAB4377273.1		KAH0529864.1
				PLW56676.1		TGJ87064.1
				KAG0015098.1		RMY14545.1
				KZT66937.1		PQE15949.1
				CAB5215583.1		TGJ87062.1
				PLW13828.1		KAE8356189.1
				CAG8443153.1		ODM17857.1
				EMD39441.1		KEY66949.1
				RUS16702.1		GAC94481.1
				RCI02714.1		CDO58069.1
				CAB5362565.1		KAG9204272.1
				XP_023464771.1		EAL94029.1
				CAG8683641.1		RAQ42629.1
				PRQ70836.1		KAF4210381.1
				KAG1446750.1		OOQ85084.1
				TBU41048.1		RSL45670.1
				KAF0471863.1		GFG27654.1
				KAF7726881.1		KAB8212940.1
				TFY53570.1		KPA46147.1
				KAF8950936.1		RDI86328.1
				KAF0551473.1		TKA73538.1
				CAB5099341.1		KAE8145272.1
				OAX36493.1		CAG5163041.1
				KAG0945097.1		KAF2736135.1
				CEG64997.1		RSM12400.1
				CAG8572608.1		KAB5542582.1
				KAF9909595.1		RYP73895.1
				KAF8984943.1		TIA28140.1
				CAG8597596.1		RYP30441.1
				KAF9980090.1		OCL10046.1
				KAF8290872.1		RYO31835.1
				EMD39437.1		RYO96374.1
				RDX41784.1		KAF9634923.1
				ORE03047.1		EAA62115.1
				KZT12308.1		EFX01580.1
				CEG79357.1		ATY60866.1
				CAG8489520.1		KAF3769269.1
				KAF8935311.1		OSS45152.1
				CAG8689759.1		OQD96809.1
				KAG1772936.1		CZT22014.1
				CDH48686.1		TXB96772.1
				PKC70369.1		OQD85637.1
				RUS34087.1		RAQ67572.1
				OJT06955.1		KAG5914811.1
				CAG8466183.1		KAH0595579.1
				XP_012184793.1		OTB02536.1
				PKC07826.1		KMK56472.1
				KAG0697976.1		KAF4343443.1
				KAG2171475.1		KAF3169901.1
				KAA1110657.1		THY80535.1
				CAG8486625.1		KAH1365476.1
				RUS26311.1		KAF9708778.1
				KAF9374906.1		PYH63804.1
				EXX59442.1		KJY01147.1
				ORZ27098.1		THZ81650.1
				KAG0028038.1		RSL49348.1
				CAB4410158.1		RBR02051.1
				CAB4410157.1		KAF7178952.1
				CAB4410156.1		THZ68591.1
				KAG2195115.1		KAG6069078.1
				GBC15657.1		KAE8354604.1
				ORY92303.1		PMD25446.1
				KAF8629255.1		CDP25657.1
				CAG8523221.1		ORY45156.1
				CAG8460468.1		THZ02662.1
				KAF8736163.1		KAF5092925.1
				CAG8664107.1		RMX80725.1
				GBC21349.1		CAC9884916.1
				POW00826.1		THV80402.1
				GAN05939.1		CAG8952316.1
				PLW40697.1		KAF2798962.1
				KAF9580209.1		KAG8625626.1
				KAF9973165.1		OAA54696.1
				GBC09818.1		KJK93331.1
				GBC09817.1		KIN05853.1
				PKC16542.1		PON28734.1
				KAF7789963.1		RKL16902.1
				CAE6531920.1		ATY66100.1
				KAF7723161.1		KAF7522284.1
				XP_006460900.1		KAG9512730.1
				GAN06595.1		RMY65928.1
				OBZ80470.1		KAE8381519.1
				XP_041294108.1		THY42037.1
				EXX74272.1		KAE8195577.1
				KAG2195142.1		KAF7172389.1
				EIE88944.1		RMY58869.1
				RUS28493.1		KGQ08131.1
				CAG8493201.1		OJJ86460.1
				OBZ82657.1		EED19854.1
				OZJ05462.1		EED19855.1
				TFY78455.1		CAD0030206.1
				CAG8472383.1		KAG2006508.1
				KAF7289223.1		ORY81391.1
				KAG9307570.1		EXM15025.1
				RHZ45384.1		ORY81396.1
				KAF9307891.1		TPX10858.1
				KAG2015842.1		SMY24261.1
				KAG2015841.1		RII11137.1
				CAB4385090.1		OGM40097.1
				CAB5197122.1		KAF5233746.1
				RIA95161.1		KKP06976.1
				PKY44385.1		TWU72242.1
				KAF4563426.1		KXJ90730.1
				KAG0084688.1		KAE9988308.1
				KAF7985809.1		ORY59501.1
				KAF1800646.1		KZL73018.1
				RUP13806.1		KAB8218578.1
				KAF8918030.1		KAG5997796.1
				KAF0505744.1		KAH6882744.1
				VWO99956.1		EDP48613.1
				ORY99130.1		KAF2682383.1
				ORE14576.1		KAF2168014.1
				ORX91834.1		KAE8349587.1
				CAG8538319.1		KAG4414582.1
				KAF4598491.1		KNG81962.1
				KAF4598493.1		OJD36232.1
				PKY18178.1		EAU32519.1
				KAF9321186.1		CAG5162271.1
				KAG0168372.1		KAF2770276.1
				CEP14768.1		KAE8326767.1
				ORX90576.1		TRX88643.1
				CEI90665.1		KOC11573.1
				CAG8519996.1		RMZ20841.1
				RUP44040.1		KZZ95246.1
				EPB90222.1		KAF2760197.1
				OZJ04499.1		OAQ98829.1
				OAD78367.1		KNG91239.1
				RCI01620.1		KAF2964167.1
				KAF7782392.1		KAF2733868.1
				KAG8846297.1		RGP80413.1
				CAG8545088.1		KAF4219543.1
				XP_040769956.1		RGP62764.1
				EIW63557.1		KAF4265885.1
				KAF9363894.1		KAF5703846.1
				CEG78682.1		KAF5596598.1
				KAG2172648.1		OJJ94877.1
				KFH62480.1		EMC95053.1
				KAF9381414.1		KAH3656632.1
				XP_025171329.1		KAB8074371.1
				KAF7968725.1		GFF36659.1
				KAF7728546.1		PNP53998.1
				CAG8699023.1		THC99725.1
				KAG1302502.1		GAP91926.2
				KAG0740533.1		TIA65970.1
				KAG0955422.1		KAF2090374.1
				KAF9357640.1		CRG86173.1
				KWU45833.1		KUI59835.1
				GBB94872.1		OKL57733.1
				TFY58406.1		KAB8067475.1
				KZP18772.1		EON97397.1
				KAG0745584.1		OTA27195.1
				ORZ24185.1		KIW76991.1
				RUS22168.1		KAF5103275.1
				CEG64885.1		RYO48750.1
				KAF0473288.1		TVY94036.1
				KAF0473289.1		CAH0041416.1
				CAG8435696.1		PYI13829.1
				KIJ10283.1		MAELIPGHVVTLTDGRQATVRFVGTTHFAPGDWVGIELDDPTGKNDGAVQGERYFDCEPGFGMFIRPTAVDAIIEQPPARPPPKPAAPKAITTAQPTPARGRAQSGIAAGLKKPNAISTANTKRHSAGAASPTSALRGAAQRLSTKSPTKSPTKQLSGSGLSSNRSSLSSTPRPAAATPKARPSISSKTSMPPPPLPSAINRASRSSISTPASKTRRPSLHATASAPTGLAKRPAVRPTGPSRASEEVEGETSPLSEELDAEILDVEGDGDQEDAGLRSTRPSPGASRTVSGSQKQPQPSSQRLSTGGAVSRELDELKTKLRVMEKKRADDREKLKNLEQLQSDRDKFESIIQKLQAKYQPQQLEISELRKKLKESEARLEEVERLQAEHDSILEMATL…
				CAB5313308.1		KAH7023175.1
				KAG0244688.1		KAG7108193.1
				RIB29233.1		KAH7162905.1
				KAG1898627.1		KAF7713415.1
				PHZ17433.1		KAF2172564.1
				KIK68918.1		EFY92484.1
				CAG8739337.1		THY49298.1
				ORX51291.1		OGM46511.1
				RIB17682.1		KAF4548676.1
				CAG8679986.1		KAG9601651.1
				KAG0367976.1		RAQ60955.1
				RIA95741.1		KIW87230.1
				XP_021881063.1		EGX95973.1
				ORX59627.1		KAH7327135.1
				KAF8638053.1		PKK51335.1
				KAF9070863.1		KFA78997.1
				CAG8566185.1		KAE8136471.1
				KAF9949925.1		KAB5536315.1
				XP_007268093.1		PNY23351.1
				GAN04763.1		OAG09774.1
				CAG8449324.1		KAE8269934.1
				KAG0209189.1		RYP09858.1
				ORX93098.1		RMY96055.1
				GBB93383.1		OBT58555.1
				ORX93091.1		KAF3070858.1
				PKC08885.1		KAF2207736.1
				KAF9378949.1		KAF3070859.1
				CAG8687240.1		ODQ50380.1
				KAF4598492.1		CAD0018632.1
				KAG1108033.1		KAF2628589.1
				KAF8937268.1		OOF94177.1
				CAG8481465.1		OOQ91109.1
				PKK74416.1		KAA8636081.1
				KAF8942959.1		CAG9992225.1
				KAG0208632.1		KAE8207418.1
				ORE11939.1		TQN65527.1
				CAG8664497.1		KAF2095471.1
				KAG1180484.1		PVI05255.1
				PHZ13303.1		ORY45165.1
				KAF8973188.1		KAH7068039.1
				TDL29021.1		OAA69494.1
				EGU10930.1		KAB8070763.1
				KAF0409964.1		OQO18199.1
				KAF9179117.1		KAF1976804.1
				ORY91193.1		PCD31248.1
				CAG8500075.1		EFE29778.1
				KIM45075.1		BCR98451.1
				KAG0342014.1		EME48780.1
				OCB90219.1		RTE81839.1
				TFY60817.1		KXH50140.1
				CAG8748763.1		KAF3024973.1
				RGB37694.1		KAH7364073.1
				CEP09410.1		PYH68856.1
				KPV76794.1		RBR23630.1
				OAD79318.1		KAF4282101.1
				KDQ07491.1		KAF5665355.1
				CAB4481199.1		THW72771.1
				CAE7232902.1		THW44259.1
				XP_018297358.1		PYH99075.1
				KNZ61255.1		KAG6290855.1
				KAF9346167.1		KAF3914875.1
				KAF9103468.1		KAF5112033.1
				TFK45754.1		RMZ73746.1
				SAM04428.1		PWN34584.1
				CAG8578826.1		KAF3907761.1
				KAG9070288.1		OAG10732.1
				XP_018272843.1		RAH84762.1
				KAF9136934.1		KOS20337.1
				CAB4436513.1		EYE96104.1
				CCM05510.1		KAF4637266.1
				KAF9574079.1		OTA03779.1
				KAG0770630.1		KAG5949664.1
				KAG1453672.1		KAF9776476.1
				KAG1149156.1		TEA22600.1
				KAF9206346.1		KAF7121850.1
				KAG2221186.1		TVY40953.1
				KAG1077459.1		KAF4918129.1
				KAF9584574.1		KAG9754589.1
				EPB86764.1		ORY14167.1
				KAG0035584.1		KAB5551087.1
				EPB92331.1		OJJ36383.1
				KAG0032933.1		PPJ49545.1
				PKY46781.1		KAF3291048.1
				RCH98336.1		GFF82176.1
				KAF9993848.1		PWY86622.1
				KAG0302418.1		THW06029.1
				SAM08636.1		EGY16474.1
				ORX90575.1		OQD88785.1
				CEI92524.1		KAG6211154.1
				XP_016274361.1		KAH7138536.1
				KAF9914721.1		OOO13345.1
				CAG8683998.1		TLD13777.1
				ORX92162.1		KIW02545.1
				XP_009551874.1		KAF5687645.1
				KAG0364133.1		CBX97542.1
				KAG0345721.1		KAF4981461.1
				THH20184.1		THV66200.1
				ORZ21391.1		GFN15044.1
				KAF4620278.1		QPC77369.1
				KAG1047052.1		KAF4987095.1
				KAG0769750.1		KDN69119.1
				KAG0300507.1		PKX96213.1
				TFK18970.1		KXL47636.1
				PKY40799.1		RAO72945.1
				KAG9295032.1		RMZ82973.1
				KAG0000592.1		KAG9910260.1
				CEI89364.1		CAD0042954.1
				KAG2190623.1		CEL02027.1
				KAF8924025.1		OPB42863.1
				KAG1152512.1		KAH6844482.1
				KAF9126685.1		PNS20170.1
				CAG8547062.1		KAF3812104.1
				CAG7849251.1		PTU23742.1
				PLW44177.1		RMD43934.1
				KAF7722273.1		KAE8139565.1
				CDS10998.1		OKO90849.1
				CAG8584335.1		KFG77794.1
				KAF9304699.1		KAF1817882.1
				KAG2199869.1		OPB41516.1
				PKC67604.1		KMU90512.1
				CAG8736397.1		KAG9759743.1
				KAG0946940.1		RYP37697.1
				RIB06109.1		RMY89407.1
				CAG8461631.1		TQV95227.1
				RIA96001.1		EXA52526.1
				KAG6821026.1		TIA37917.1
				KAG0224071.1		KAH1275384.1
				KAF9094090.1		KAF2254741.1
				SCZ92357.1		KAF2249317.1
				KAF9495270.1		KAF5654346.1
				CAG8565813.1		TEY74642.1
				KAG2182719.1		OBT86397.1
				KFH72219.1		THX40534.1
				KAF1807353.1		PMD47971.1
				KII84525.1		KJK80655.1
				KAG1169837.1		KAF4548488.1
				KAG0328739.1		RLL98093.1
				CDS09991.1		QPC74856.1
				RCI02906.1		KAG9257694.1
				ETW76250.1		THV88498.1
				KAF9518698.1		RAK90574.1
				KAG9220990.1		KAF9886753.1
				RGB42950.1		TKA35692.1
				CAB5393759.1		PKX99625.1
				KAF9273644.1		PKS13162.1
				KAG0745466.1		THZ64618.1
				CDO72500.1		KAH0416677.1
				KAG0247848.1		PIG82376.1
				CAG8606479.1		GFF61488.1
				KAA1064358.1		PNP44064.1
				CAG8477036.1		RMY65116.1
				KAG0096304.1		KAA8649000.1
				EPB87985.1		THX02849.1
				RCH82135.1		KAF1814962.1
				KAF8466811.1		ANB12080.1
				OJA15358.1		RMY18299.1
				KAG1770277.1		ORY55662.1
				XP_021884562.1		THY76000.1
				KAG0333682.1		PKS06735.1
				KAG0361688.1		SCO55520.1
				KAB5594204.1		KAF7451764.1
				KAF5388855.1		KLP10213.1
				KAF0557234.1		KAG6354973.1
				KAF9989522.1		KAF7558852.1
				KAF9528507.1		KAB8211617.1
				KAG1142287.1		KAG9516414.1
				KAF7728748.1		KAG4281065.1
				KAG0056006.1		KAF1939405.1
				ORZ01605.1		OSS43552.1
				ORE21613.1		RAL68148.1
				XP_007328385.1		KLO96363.1
				EPB87395.1		KAB2572888.1
				KAG9321949.1		TPX49122.1
				KAG0742407.1		KUJ21701.1
				ORZ20603.1		PBP22183.1
				GES88841.1		KAF5862886.1
				KAG8819145.1		KAF7681043.1
				KAG0238846.1		KMM69457.1
				XP_013236622.1		ORY81390.1
				KAG0088700.1		CAH0028266.1
				ESK91013.1		KAF2786830.1
				KAG0053775.1		RYO99870.1
				XP_041193952.1		KAF2110322.1
				KAG1148100.1		KAF5105443.1
				XP_018291432.1		OQE90692.1
				CAG8778142.1		ODQ52641.1
				RIB11389.1		OTA22255.1
				KIJ58088.1		ELQ37868.1
				KAF9915825.1		KAA8621874.1
				KAG0280645.1		KJX99068.1
				ORY81248.1		KAF7549946.1
				GES82089.1		CRL28904.1
				GES82088.1		CAH0047655.1
				XP_041206198.1		RII21675.1
				KAG2205113.1		PYI00439.1
				OAD04677.1		KAF5108292.1
				KAF9150166.1		PTB64504.1
				KAF9320568.1		CAH0018930.1
				KAG5460064.1		KAF7942107.1
				KAF9301787.1		TRX93445.1
				EXX61918.1		KAE8408865.1
				EIE86985.1		EHK17390.1
				RIA98577.1		KAF3039467.1
				ORE11563.1		RMY55244.1
				XP_007321062.1		RMX71492.1
				KAF9400859.1		RMY58110.1
				KAF0545732.1		KAF1922954.1
				CAG8783537.1		KAE8155421.1
				GBE81619.1		OTA69961.1
				RCH94625.1		KAF3062577.1
				CAG8511265.1		THY30388.1
				XP_018284890.1		OAG09460.1
				KAG0251583.1		KAF2280806.1
				KAF9268775.1		KAB2576531.1
				OAD66850.1		ANB12119.1
				PBK81905.1		KAA8614452.1
				KAG0183441.1		SPQ21513.1
				KAF9348468.1		KFH42374.1
				TBU24498.1		THZ76545.1
				CAG8533708.1		TPX74938.1
				XP_016269497.1		EKV19008.1
				OAD07312.1		KAF2623566.1
				KAH7036899.1		BCS22831.1
				KAF9432316.1		KAF1927536.1
				CAG8640411.1		KAF7171851.1
				KAG5351863.1		EFQ31093.1
				CAG8629607.1		KAF2177537.1
				KAF9439346.1		KIW14601.1
				KAF9467341.1		KAF9692757.1
				CAG8458942.1		THX94102.1
				ORE07328.1		KAF2814594.1
				KAF6760104.1		TVY90197.1
				KAF0421754.1		OQD75067.1
				CAG8716328.1		KEQ64915.1
				CAG8546041.1		KFZ06455.1
				GBC03091.1		KAF7888312.1
				KAG1730185.1		KAF7888313.1
				KAF9157764.1		KAH6844492.1
				POW00087.1		KUL91937.1
				KAF9128973.1		EAW22042.1
				XP_025186306.1		OAA70004.1
				CAG8730862.1		KAF3050363.1
				CAG8750206.1		KAH6852892.1
				KAF9414723.1		TPX52238.1
				KAG2172647.1		EMC96054.1
				ORY90628.1		RYC58058.1
				KAF9182627.1		THY36021.1
				PKC68790.1		KAG6151682.1
				KAF8160898.1		KAF2766097.1
				ORY81276.1		KAF4970136.1
				KAG0079152.1		KAG9800107.1
				KAG0329458.1		KAE8442196.1
				KAG2225481.1		KAH7317766.1
				KAG0165035.1		OJJ98969.1
				CAG8603215.1		CAG7557322.1
				KNE94150.1		KAF7591665.1
				PLW17276.1		KAF2621305.1
				PKK78083.1		KFX50578.1
				KAG8812743.1		KAF3930447.1
				RIB26002.1		GFF87346.1
				RUS17286.1		KAF5871722.1
				CAG8682191.1		KAG9189458.1
				KAF9577253.1		KAH0161977.1
				KAF9564770.1		CAD0091482.1
				RUP43174.1		THV89152.1
				KAF9020458.1		THV68834.1
				KAG2180533.1		EAT81930.1
				CEI98936.1		CAG5179489.1
				PAV20576.1		EME48427.1
				CAG8547706.1		SMR45876.1
				KAG2196508.1		KAF8420765.1
				CAG8485611.1		PGH05963.1
				EIE86259.1		KAG6232353.1
				XP_041174796.1		CVL05530.1
				XP_007868177.1		EMF15714.1
				KAF5345365.1		PKY02322.1
				KAF9359273.1		OOF90854.1
				KAF9335392.1		KAF7671669.1
				KAG1082588.1		KAG9564545.1
				SAM07857.1		ETS86300.1
				KAG0329421.1		KAH0528796.1
				XP_041224203.1		KAF9700090.1
				KAG1474137.1		KAE9367736.1
				CAG8647831.1		PKS05588.1
				KAF8230205.1		KAB2569118.1
				PKY15625.1		TVY39989.1
				CAG8486888.1		KNG47901.1
				CAG8523272.1		EFQ86083.1
				CAG8520017.1		GAW16306.1
				KAF9994078.1		OQO00832.1
				SJK97771.1		KXT16270.1
				CEP13469.1		EON97833.1
				ORE08799.1		RMY56833.1
				CAG8685523.1		PYI18645.1
				PKY44386.1		CAH0016037.1
				CEG70389.1		KAF3399016.1
				KAG0749418.1		PWY80583.1
				CAG8523901.1		KAF2710244.1
				KAG1048809.1		KAH0288443.1
				RDB24811.1		RYN43419.1
				OZJ02260.1		RCI08469.1
				GJJ67841.1		RAL68150.1
				KAG0336647.1		KFY86010.1
				CAG8573448.1		KAG4441120.1
				CAG8667301.1		PIB02421.1
				KAG1152091.1		KFY88763.1
				THH05487.1		KAG7284696.1
				CAB4406573.1		KAH0958334.1
				POW20644.1		THX03312.1
				KAF9186049.1		CZT01144.1
				KAG1447538.1		KEQ83181.1
				KAG2224671.1		CAH0051002.1
				GBC09235.1		KAE8420330.1
				KAA1065541.1		KAE8420883.1
				KAG2185189.1		EMD95877.1
				KAG2176407.1		KIX95871.1
				CEG74230.1		RBR02987.1
				XP_023471141.1		KAF7595544.1
				KAF8828816.1		KAH1516165.1
				KAG0324407.1		PVH74572.1
				OAQ26458.1		PNP40792.1
				KAF9203744.1		OQN95144.1
				KAF9314341.1		KAG4424754.1
				KAF9101355.1		OQD60940.1
				KAG9286566.1		RBQ72406.1
				ORZ09278.1		KAF7858564.1
				ORZ18626.1		KAF3058361.1
				GEM11972.1		GCB17974.1
				KAG0164789.1		EME89528.1
				KAG2178239.1		KAG9694991.1
				KAG2174953.1		KKY35447.1
				RPD69676.1		OQD95909.1
				GBC20933.1		PWN53076.1
				KAG1471702.1		EHA49689.1
				KAF7722976.1		KAH2111515.1
				RGB43903.1		KAG4414587.1
				CAG8434921.1		CAA9966844.1
				CEJ03066.1		OKO97321.1
				KAG1837678.1		OBT49279.1
				XP_023467124.1		RNJ59251.1
				SAM03333.1		KFA70202.1
				KAF9162429.1		RAK75853.1
				RIB22139.1		KAB8268615.1
				KAG1344824.1		EEA27388.1
				CAG8758766.1		PVH85734.1
				KAG0167933.1		KAF5259344.1
				KAF5385857.1		SPO40850.1
				CAG8533740.1		EHY60612.1
				KAF9920547.1		VTT62041.1
				KAF9999428.1		KAG6168836.1
				KAF7731826.1		OQE05952.1
				KAG0338068.1		KXT01310.1
				CAB4441294.1		PPJ55644.1
				EXX53250.1		OJJ35824.1
				EXX53251.1		PKR95702.1
				PPQ93668.1		APA09857.1
				ORX44442.1		THY29914.1
				KAE9408601.1		OGE53204.1
				CAG8528915.1		KAH7049176.1
				OBZ71038.1		KAF4951102.1
				ORE20410.1		KAF4976772.1
				CAG8500502.1		KAF8849292.1
				RIA95159.1		KAF2199714.1
				PKY25125.1		KAG6044229.1
				KAF9213950.1		CRL30136.1
				CAG8534163.1		RMY87551.1
				KAG2173222.1		KAF4159630.1
				KAG0174291.1		ORY01838.1
				EFP88358.2		VVT49504.1
				CDH60626.1		KKY28188.1
				RIB26676.1		TEY21559.1
				KAG2193431.1		GAP92353.1
				KAF9131636.1		KAF2657884.1
				KAG9284549.1		OJI85806.1
				PRQ70563.1		KFX49695.1
				KAF9105703.1		EMF16116.1
				OAD73392.1		EMD89562.1
				ORX48758.1		OGM46826.1
				KAG1145139.1		CAK49077.1
				KAG0750523.1		KAF9889496.1
				SAM09795.1		KAH1494088.1
				KAF9425076.1		KAB8239588.1
				CAG8668909.1		CAD0049581.1
				RGB37636.1		KAF5877964.1
				RGB37637.1		KAF2758134.1
				KAG6897730.1		KAE8212051.1
				KAF9205253.1		ORY68918.1
				KAG0224160.1		KFA76164.1
				RIA95160.1		QPC66079.1
				CEI96023.1		ODQ68984.1
				KAG0375398.1		KFG81037.1
				KAF9275504.1		RBQ75981.1
				CAG8756960.1		EAQ90279.1
				XP_001830404.1		KAF3181924.1
				XP_003324456.2		KAF2768800.1
				GET02508.1		PIG89435.1
				KAF9145855.1		SJX63902.1
				KAF8935029.1		KAF2484164.1
				GAN08248.1		KAF2420987.1
				RGB34011.1		KAG9563276.1
				KAF9302143.1		RBA13431.1
				PKK80585.1		KAF2182431.1
				CAG8790815.1		THW62329.1
				PKC62936.1		KXH29729.1
				KAF9276276.1		KAG6003278.1
				KAF9173268.1		QSZ29561.1
				OZJ06884.1		KAH0366072.1
				EPB81962.1		EMC99918.1
				KIM90118.1		KAF4609607.1
				RHZ49023.1		TVY63049.1
				KZT30004.1		QPC79965.1
				OZJ02895.1		RMZ13231.1
				CAG8523235.1		OJJ00552.1
				KAF9913008.1		KFX89102.1
				KAF9165626.1		KEQ71709.1
				KAG2171634.1		OHW92604.1
				CAG8830158.1		EQL35844.1
				CEG64525.1		KAG2161118.1
				KAF8946587.1		PQE06783.1
				KZS90741.1		CAP61799.1
				KAG9061959.1		KAG6085120.1
				KAF9378255.1		KNG91554.1
				KAF9388624.1		KAF2758867.1
				CAG8544275.1		KKP01569.1
				GBB94864.1		TIA29925.1
				TFK90592.1		RMZ88337.1
				GBB94863.1		PLB52544.1
				CAG8755057.1		EGX53648.1
				TKA57235.1		KAA8631820.1
				CAG8492888.1		CDU25186.1
				KAG2234578.1		EIT72466.1
				OAQ26608.1		EOO02449.1
				SAL98534.1		GIJ87358.1
				CAG8443993.1		KAF7540164.1
				KAG0351623.1		KOS43956.1
				KAG0768935.1		EUC46730.1
				XP_008033682.1		TIA53363.1
				KAG2179619.1		KAF7911056.1
				PKY52948.1		KAF7911055.1
				KAF9280719.1		KAF5129239.1
				KAG2743773.1		KAE8163673.1
				CAG8736590.1		CAD0094540.1
				KAG1454607.1		EKG13925.1
				CEJ00291.1		PQK13987.1
				PKK75343.1		KAH6899995.1
				PKK75342.1		RMY16592.1
				KAG0254755.1		KAH7237659.1
				EXX70944.1		KFZ11715.1
				KAF9453938.1		EAW09984.1
				KAG0655941.1		OAA51177.1
				KAF9107717.1		KAG4441075.1
				EIE89560.1		KFZ11428.1
				KAG7090937.1		KAF2736518.1
				KAG7090936.1		OQO30292.1
				XP_041307762.1		OAA48344.1
				KIY50380.1		OAT12765.1
				RIB15515.1		OAT12766.1
				KAG2346921.1		PSS12617.1
				KAG0255902.1		KAF3353501.1
				KAG2346929.1		KAG6121433.1
				CAG8560447.1		GAQ04718.1
				PKK78446.1		ORY45164.1
				KAG1730178.1		RAH54445.1
				CDS10704.1		EAT81772.1
				CDS12522.1		RWA05716.1
				KAF9803597.1		RDH30128.1
				CEG78652.1		PTU21838.1
				CAG8758019.1		KAH0381471.1
				KAG0051192.1		PWY92979.1
				PCH40592.1		QYT00559.1
				EKM80779.1		KAH1502953.1
				KAG0758353.1		EFZ01365.2
				KAG0011553.1		KAE8249126.1
				KAF9571411.1		EAA63591.1
				RIB20923.1		KAF2774522.1
				CAG8499438.1		KAH3656511.1
				KAF0481178.1		KEF54479.1
				EPQ52906.1		KNE70644.1
				KAG1057450.1		OJJ56100.1
				KAF0521123.1		OAA40011.1
				ORE21879.1		TKA25907.1
				POY70854.1		KDN41140.1
				CAG8661004.1		VBB75741.1
				XP_023467011.1		EXL93783.1
				KAF9537349.1		KAH6988910.1
				PHZ13416.1		RVX68801.1
				CAG8769255.1		KAF4594582.1
				KAG2193219.1		KAG6044560.1
				KAH0589208.1		PKS01873.1
				KAG9287291.1		OTB01144.1
				KAG1464646.1		OJJ30041.1
				KAG1138606.1		RCI07865.1
				EGN96931.1		KLU83932.1
				CDS03282.1		OAG20306.1
				CAG8551541.1		PSN61620.1
				CAG8455734.1		KAF2656929.1
				EPS94669.1		KAF7535573.1
				CDS08365.1		KAF3074725.1
				OIR56943.1		OQD62233.1
				PKC14906.1		THX44885.1
				CAG8436607.1		OJJ00067.1
				KAF9928514.1		KAH0108675.1
				CCA67967.1		TDZ22215.1
				CAG8792130.1		EOA91292.1
				OZJ05779.1		KAF4218826.1
				CAG8639441.1		CAG9996178.1
				OBZ86060.1		KAH7046045.1
				KIY71121.1		QUC17822.1
				CAB4486987.1		TIA17181.1
				EIE80409.1		EJT81353.1
				KAG0097508.1		OMP87086.1
				KAG6812539.1		OQE04474.1
				KAF9356503.1		KAF7538234.1
				PSS38139.1		KFA60873.1
[truncated: 3,545 more rows]

## Sheet: Expression of O-FucT proteins
				Occurence of OFucT subfamilies
Class	Organism	Dataset source ID	Type of study	A	B	C	D	E	F	G	H
Mucoromycotina	Mucor lusitanicus	PRJNA538888	whole transcriptome	0	0	4	0	0	0	0	0
	M circenelloides	PRJEB24744	whole transcriptome	0	0	6	0	1	0	0	0
	Rhizopus stolonifer	PRJNA491201	fungal interaction w.r.t. tomato fruit ripening stage mature green (MG)	0	0	7	0	1	0	0	0
	Rhizopus stolonifer	PRJNA491202	fungal interaction w.r.t. tomato fruit ripening stage red ripe (RR)	0	0	7	0	1	0	0	0
	R microsporus	PRJNA680574	presence/absence of murine macrophages	0	0	5	0	1	0	0	0
	R delemar	PRJNA680572	presence/absence of murine macrophages	0	0	8	0	1	0	0	0
Mortierellomycotina	Lobosporangium transversale	PRJNA459692	whole transcriptome	0	0	3	0	0	1	8	0
Glomeromycotina	Funneliformis mosseae	PRJNA792808	whole transcriptome	0	0	6	0	10	0	0	0
	Rhizophagus diaphanum	PRJNA209039	whole transcriptome	0	0	8	0	15	0	0	0
	Gigaspora rosea	PRJNA281541	strigolactone (2 days)	0	0	11	0	13	0	0	0
	Rhizophagus irregularis	PRJDB4730	4 phosphate concentrations	0	0	4	0	13	0	0	0
	Rhizophagus irregularis	PRJDB3195	strigolactone (24 hrs)	0	0	4	0	15	0	0	0
	Rhizophagus irregularis	PRJDB3196	strigolactone (1 week)	0	0	4	0	20	0	0	0

## Sheet: RNASeq of OFucT proteins (stres
Expression of OFucT proteins from stress transcriptome data
	Organism	Stress condition	Protein accession ID	log2fold change	OFucT subfamily
GLOMEROMYCOTINA	G.rosea	Spores of G.rosea were treated with GR24 (a synthetic strigolactone analog) and collected at 2 days after treatment; for the control samples, spores treated with solvent (M medium acetone 0.1%)	RIB22596.1	-1.39925800079346	C
	G.rosea	Spores of G.rosea were treated with GR24 (a synthetic strigolactone analog) and collected at 2 days after treatment; for the control samples, spores treated with solvent (M medium acetone 0.1%)	RIB29233.1	-0.0194269251029559	C
	G.rosea	Spores of G.rosea were treated with GR24 (a synthetic strigolactone analog) and collected at 2 days after treatment; for the control samples, spores treated with solvent (M medium acetone 0.1%)	RIB17682.1	-0.48508175141362	C
	G.rosea	Spores of G.rosea were treated with GR24 (a synthetic strigolactone analog) and collected at 2 days after treatment; for the control samples, spores treated with solvent (M medium acetone 0.1%)	RIB06109.1	0.69813727077263	C
	G.rosea	Spores of G.rosea were treated with GR24 (a synthetic strigolactone analog) and collected at 2 days after treatment; for the control samples, spores treated with solvent (M medium acetone 0.1%)	RIB11389.1	-1.87623235213189	C
	G.rosea	Spores of G.rosea were treated with GR24 (a synthetic strigolactone analog) and collected at 2 days after treatment; for the control samples, spores treated with solvent (M medium acetone 0.1%)	RIB26676.1	3.52412317456039	C
	G.rosea	Spores of G.rosea were treated with GR24 (a synthetic strigolactone analog) and collected at 2 days after treatment; for the control samples, spores treated with solvent (M medium acetone 0.1%)	RIB15515.1	-0.453745621401088	C
	G.rosea	Spores of G.rosea were treated with GR24 (a synthetic strigolactone analog) and collected at 2 days after treatment; for the control samples, spores treated with solvent (M medium acetone 0.1%)	RIB22403.1	2.4214468086983	C
	G.rosea	Spores of G.rosea were treated with GR24 (a synthetic strigolactone analog) and collected at 2 days after treatment; for the control samples, spores treated with solvent (M medium acetone 0.1%)	RIB26002.1	Not expressed	C
	G.rosea	Spores of G.rosea were treated with GR24 (a synthetic strigolactone analog) and collected at 2 days after treatment; for the control samples, spores treated with solvent (M medium acetone 0.1%)	RIB22139.1	Not expressed	C
	G.rosea	Spores of G.rosea were treated with GR24 (a synthetic strigolactone analog) and collected at 2 days after treatment; for the control samples, spores treated with solvent (M medium acetone 0.1%)	RIB20923.1	Not expressed	C
	G.rosea	Spores of G.rosea were treated with GR24 (a synthetic strigolactone analog) and collected at 2 days after treatment; for the control samples, spores treated with solvent (M medium acetone 0.1%)	RIB28383.1	0.391899332361588	E
	G.rosea	Spores of G.rosea were treated with GR24 (a synthetic strigolactone analog) and collected at 2 days after treatment; for the control samples, spores treated with solvent (M medium acetone 0.1%)	RIB22140.1	-0.195255104810969	E
	G.rosea	Spores of G.rosea were treated with GR24 (a synthetic strigolactone analog) and collected at 2 days after treatment; for the control samples, spores treated with solvent (M medium acetone 0.1%)	RIB25747.1	1.71757056033598	E
	G.rosea	Spores of G.rosea were treated with GR24 (a synthetic strigolactone analog) and collected at 2 days after treatment; for the control samples, spores treated with solvent (M medium acetone 0.1%)	RIB06640.1	-0.059503378146539	E
	G.rosea	Spores of G.rosea were treated with GR24 (a synthetic strigolactone analog) and collected at 2 days after treatment; for the control samples, spores treated with solvent (M medium acetone 0.1%)	RIB06371.1	-0.12851821726482	E
	G.rosea	Spores of G.rosea were treated with GR24 (a synthetic strigolactone analog) and collected at 2 days after treatment; for the control samples, spores treated with solvent (M medium acetone 0.1%)	RIB06373.1	-0.962183265894359	E
	G.rosea	Spores of G.rosea were treated with GR24 (a synthetic strigolactone analog) and collected at 2 days after treatment; for the control samples, spores treated with solvent (M medium acetone 0.1%)	RIB06372.1	0.0558470196023388	E
	G.rosea	Spores of G.rosea were treated with GR24 (a synthetic strigolactone analog) and collected at 2 days after treatment; for the control samples, spores treated with solvent (M medium acetone 0.1%)	RIB06369.1	0.0254346089929042	E
	G.rosea	Spores of G.rosea were treated with GR24 (a synthetic strigolactone analog) and collected at 2 days after treatment; for the control samples, spores treated with solvent (M medium acetone 0.1%)	RIB06641.1	3.07143668133935	E
	G.rosea	Spores of G.rosea were treated with GR24 (a synthetic strigolactone analog) and collected at 2 days after treatment; for the control samples, spores treated with solvent (M medium acetone 0.1%)	RIB06642.1	-0.765703782189425	E
	G.rosea	Spores of G.rosea were treated with GR24 (a synthetic strigolactone analog) and collected at 2 days after treatment; for the control samples, spores treated with solvent (M medium acetone 0.1%)	RIB13215.1	0.541079342632527	E
	G.rosea	Spores of G.rosea were treated with GR24 (a synthetic strigolactone analog) and collected at 2 days after treatment; for the control samples, spores treated with solvent (M medium acetone 0.1%)	RIB01127.1	-0.545234990824548	E
	R. irregularis	L. japonicus plants inoculated with the fungi were grown in low-Pi condition (0.1 mM) for three weeks, followed with four different Pi concentrations (0.02, 0.1, 0.3 and 0.5 mM) of fertilizer solution for one week. All plants were grown for 4 weeks after inoculation. The RNA samples extracted from the roots were used for library preparation and transcriptomic analysis	POG64463.1	-1.25904011125193	E
	R. irregularis	L. japonicus plants inoculated with the fungi were grown in low-Pi condition (0.1 mM) for three weeks, followed with four different Pi concentrations (0.02, 0.1, 0.3 and 0.5 mM) of fertilizer solution for one week. All plants were grown for 4 weeks after inoculation. The RNA samples extracted from the roots were used for library preparation and transcriptomic analysis	POG79440.1	-0.703777358918136	E
	R. irregularis	L. japonicus plants inoculated with the fungi were grown in low-Pi condition (0.1 mM) for three weeks, followed with four different Pi concentrations (0.02, 0.1, 0.3 and 0.5 mM) of fertilizer solution for one week. All plants were grown for 4 weeks after inoculation. The RNA samples extracted from the roots were used for library preparation and transcriptomic analysis	POG77515.1	Not expressed	E
	R. irregularis	L. japonicus plants inoculated with the fungi were grown in low-Pi condition (0.1 mM) for three weeks, followed with four different Pi concentrations (0.02, 0.1, 0.3 and 0.5 mM) of fertilizer solution for one week. All plants were grown for 4 weeks after inoculation. The RNA samples extracted from the roots were used for library preparation and transcriptomic analysis	POG81838.1	Not expressed	E
	R. irregularis	L. japonicus plants inoculated with the fungi were grown in low-Pi condition (0.1 mM) for three weeks, followed with four different Pi concentrations (0.02, 0.1, 0.3 and 0.5 mM) of fertilizer solution for one week. All plants were grown for 4 weeks after inoculation. The RNA samples extracted from the roots were used for library preparation and transcriptomic analysis	POG81835.1	3.03747601720788	E
	R. irregularis	L. japonicus plants inoculated with the fungi were grown in low-Pi condition (0.1 mM) for three weeks, followed with four different Pi concentrations (0.02, 0.1, 0.3 and 0.5 mM) of fertilizer solution for one week. All plants were grown for 4 weeks after inoculation. The RNA samples extracted from the roots were used for library preparation and transcriptomic analysis	POG81830.1	Not expressed	E
	R. irregularis	L. japonicus plants inoculated with the fungi were grown in low-Pi condition (0.1 mM) for three weeks, followed with four different Pi concentrations (0.02, 0.1, 0.3 and 0.5 mM) of fertilizer solution for one week. All plants were grown for 4 weeks after inoculation. The RNA samples extracted from the roots were used for library preparation and transcriptomic analysis	POG81811.1	Not expressed	E
	R. irregularis	L. japonicus plants inoculated with the fungi were grown in low-Pi condition (0.1 mM) for three weeks, followed with four different Pi concentrations (0.02, 0.1, 0.3 and 0.5 mM) of fertilizer solution for one week. All plants were grown for 4 weeks after inoculation. The RNA samples extracted from the roots were used for library preparation and transcriptomic analysis	POG68247.1	-0.650436192048227	E
	R. irregularis	L. japonicus plants inoculated with the fungi were grown in low-Pi condition (0.1 mM) for three weeks, followed with four different Pi concentrations (0.02, 0.1, 0.3 and 0.5 mM) of fertilizer solution for one week. All plants were grown for 4 weeks after inoculation. The RNA samples extracted from the roots were used for library preparation and transcriptomic analysis	POG71198.1	0.952517743646781	E
	R. irregularis	L. japonicus plants inoculated with the fungi were grown in low-Pi condition (0.1 mM) for three weeks, followed with four different Pi concentrations (0.02, 0.1, 0.3 and 0.5 mM) of fertilizer solution for one week. All plants were grown for 4 weeks after inoculation. The RNA samples extracted from the roots were used for library preparation and transcriptomic analysis	POG82549.1	Not expressed	E
	R. irregularis	L. japonicus plants inoculated with the fungi were grown in low-Pi condition (0.1 mM) for three weeks, followed with four different Pi concentrations (0.02, 0.1, 0.3 and 0.5 mM) of fertilizer solution for one week. All plants were grown for 4 weeks after inoculation. The RNA samples extracted from the roots were used for library preparation and transcriptomic analysis	POG81812.1	Not expressed	E
	R. irregularis	L. japonicus plants inoculated with the fungi were grown in low-Pi condition (0.1 mM) for three weeks, followed with four different Pi concentrations (0.02, 0.1, 0.3 and 0.5 mM) of fertilizer solution for one week. All plants were grown for 4 weeks after inoculation. The RNA samples extracted from the roots were used for library preparation and transcriptomic analysis	POG81836.1	0.0120926420241111	E
	R. irregularis	L. japonicus plants inoculated with the fungi were grown in low-Pi condition (0.1 mM) for three weeks, followed with four different Pi concentrations (0.02, 0.1, 0.3 and 0.5 mM) of fertilizer solution for one week. All plants were grown for 4 weeks after inoculation. The RNA samples extracted from the roots were used for library preparation and transcriptomic analysis	POG81837.1	0.512770194779909	E
	R. irregularis	L. japonicus plants inoculated with the fungi were grown in low-Pi condition (0.1 mM) for three weeks, followed with four different Pi concentrations (0.02, 0.1, 0.3 and 0.5 mM) of fertilizer solution for one week. All plants were grown for 4 weeks after inoculation. The RNA samples extracted from the roots were used for library preparation and transcriptomic analysis	POG81835.1	3.03747601720788	E
	R. irregularis	L. japonicus plants inoculated with the fungi were grown in low-Pi condition (0.1 mM) for three weeks, followed with four different Pi concentrations (0.02, 0.1, 0.3 and 0.5 mM) of fertilizer solution for one week. All plants were grown for 4 weeks after inoculation. The RNA samples extracted from the roots were used for library preparation and transcriptomic analysis	POG81810.1	-0.588517037845029	E
	R. irregularis	L. japonicus plants inoculated with the fungi were grown in low-Pi condition (0.1 mM) for three weeks, followed with four different Pi concentrations (0.02, 0.1, 0.3 and 0.5 mM) of fertilizer solution for one week. All plants were grown for 4 weeks after inoculation. The RNA samples extracted from the roots were used for library preparation and transcriptomic analysis	POG81811.1	Not expressed	E
	R. irregularis	L. japonicus plants inoculated with the fungi were grown in low-Pi condition (0.1 mM) for three weeks, followed with four different Pi concentrations (0.02, 0.1, 0.3 and 0.5 mM) of fertilizer solution for one week. All plants were grown for 4 weeks after inoculation. The RNA samples extracted from the roots were used for library preparation and transcriptomic analysis	POG81830.1	Not expressed	E
	R. irregularis	L. japonicus plants inoculated with the fungi were grown in low-Pi condition (0.1 mM) for three weeks, followed with four different Pi concentrations (0.02, 0.1, 0.3 and 0.5 mM) of fertilizer solution for one week. All plants were grown for 4 weeks after inoculation. The RNA samples extracted from the roots were used for library preparation and transcriptomic analysis	POG64463.1	-1.25904011125193	C
	R. irregularis	L. japonicus plants inoculated with the fungi were grown in low-Pi condition (0.1 mM) for three weeks, followed with four different Pi concentrations (0.02, 0.1, 0.3 and 0.5 mM) of fertilizer solution for one week. All plants were grown for 4 weeks after inoculation. The RNA samples extracted from the roots were used for library preparation and transcriptomic analysis	POG79440.1	-0.703777358918136	C
	R. irregularis	L. japonicus plants inoculated with the fungi were grown in low-Pi condition (0.1 mM) for three weeks, followed with four different Pi concentrations (0.02, 0.1, 0.3 and 0.5 mM) of fertilizer solution for one week. All plants were grown for 4 weeks after inoculation. The RNA samples extracted from the roots were used for library preparation and transcriptomic analysis	POG77515.1	Not expressed	C
	R. irregularis	L. japonicus plants inoculated with the fungi were grown in low-Pi condition (0.1 mM) for three weeks, followed with four different Pi concentrations (0.02, 0.1, 0.3 and 0.5 mM) of fertilizer solution for one week. All plants were grown for 4 weeks after inoculation. The RNA samples extracted from the roots were used for library preparation and transcriptomic analysis	POG81838.1	Not expressed	C
	R. irregularis	germinated spores or elongated mycelia in strigolactone-treated cultures were harvested a day (24 hrs) after inoculation	POG64463.1	-0.364645303577076	C
	R. irregularis	germinated spores or elongated mycelia in strigolactone-treated cultures were harvested a day (24 hrs) after inoculation	POG79440.1	-0.253843883349218	C
	R. irregularis	germinated spores or elongated mycelia in strigolactone-treated cultures were harvested a day (24 hrs) after inoculation	POG77515.1	-0.501540234666033	C
	R. irregularis	germinated spores or elongated mycelia in strigolactone-treated cultures were harvested a day (24 hrs) after inoculation	POG81838.1	-0.493840601736393	C
	R. irregularis	germinated spores or elongated mycelia in strigolactone-treated cultures were harvested a day (24 hrs) after inoculation	POG79830.1	1.0696311860514	E
	R. irregularis	germinated spores or elongated mycelia in strigolactone-treated cultures were harvested a day (24 hrs) after inoculation	POG81816.1	-0.747494752122074	E
	R. irregularis	germinated spores or elongated mycelia in strigolactone-treated cultures were harvested a day (24 hrs) after inoculation	POG81835.1	2.05702622599516	E
	R. irregularis	germinated spores or elongated mycelia in strigolactone-treated cultures were harvested a day (24 hrs) after inoculation	POG81830.1	-0.127735389102003	E
	R. irregularis	germinated spores or elongated mycelia in strigolactone-treated cultures were harvested a day (24 hrs) after inoculation	POG81811.1	-0.647148462514486	E
	R. irregularis	germinated spores or elongated mycelia in strigolactone-treated cultures were harvested a day (24 hrs) after inoculation	POG81816.1	-2.4412405936771	E
	R. irregularis	germinated spores or elongated mycelia in strigolactone-treated cultures were harvested a day (24 hrs) after inoculation	POG81814.1	0.413503240447195	E
	R. irregularis	germinated spores or elongated mycelia in strigolactone-treated cultures were harvested a day (24 hrs) after inoculation	POG68247.1	3.34114991069573	E
	R. irregularis	germinated spores or elongated mycelia in strigolactone-treated cultures were harvested a day (24 hrs) after inoculation	POG71198.1	-0.421755067858378	E
	R. irregularis	germinated spores or elongated mycelia in strigolactone-treated cultures were harvested a day (24 hrs) after inoculation	POG82549.1	-1.47123398588622	E
	R. irregularis	germinated spores or elongated mycelia in strigolactone-treated cultures were harvested a day (24 hrs) after inoculation	POG81812.1	-0.472796623181266	E
	R. irregularis	germinated spores or elongated mycelia in strigolactone-treated cultures were harvested a day (24 hrs) after inoculation	POG81836.1	-0.397460719040438	E
	R. irregularis	germinated spores or elongated mycelia in strigolactone-treated cultures were harvested a day (24 hrs) after inoculation	POG81837.1	-0.747494752122074	E
	R. irregularis	germinated spores or elongated mycelia in strigolactone-treated cultures were harvested a day (24 hrs) after inoculation	POG81810.1	-0.721192515611701	E
	R. irregularis	germinated spores or elongated mycelia in strigolactone-treated cultures were harvested a day (24 hrs) after inoculation	POG81811.1	-0.647148462514486	E
	R. irregularis	germinated spores or elongated mycelia in strigolactone-treated cultures were harvested a week after inoculation	POG64463.1	-0.382392987542164	C
	R. irregularis	germinated spores or elongated mycelia in strigolactone-treated cultures were harvested a week after inoculation	POG79440.1	-0.761827612785384	C
	R. irregularis	germinated spores or elongated mycelia in strigolactone-treated cultures were harvested a week after inoculation	POG77515.1	0.968715745122572	C
	R. irregularis	germinated spores or elongated mycelia in strigolactone-treated cultures were harvested a week after inoculation	POG81838.1	0.285263703621671	C
	R. irregularis	germinated spores or elongated mycelia in strigolactone-treated cultures were harvested a week after inoculation	POG79830.1	-0.628318960377764	E
	R. irregularis	germinated spores or elongated mycelia in strigolactone-treated cultures were harvested a week after inoculation	POG81816.1	-0.867515511299613	E
	R. irregularis	germinated spores or elongated mycelia in strigolactone-treated cultures were harvested a week after inoculation	POG81815.1	0.359905606813118	E
	R. irregularis	germinated spores or elongated mycelia in strigolactone-treated cultures were harvested a week after inoculation	POG81835.1	-0.657147984403088	E
	R. irregularis	germinated spores or elongated mycelia in strigolactone-treated cultures were harvested a week after inoculation	POG81830.1	-0.180057379357893	E
	R. irregularis	germinated spores or elongated mycelia in strigolactone-treated cultures were harvested a week after inoculation	POG53444.1	Not expressed	E
	R. irregularis	germinated spores or elongated mycelia in strigolactone-treated cultures were harvested a week after inoculation	POG81811.1	-0.943584363617619	E
	R. irregularis	germinated spores or elongated mycelia in strigolactone-treated cultures were harvested a week after inoculation	POG81816.1	-0.867515511299613	E
	R. irregularis	germinated spores or elongated mycelia in strigolactone-treated cultures were harvested a week after inoculation	POG81814.1	-1.8754645245774	E
	R. irregularis	germinated spores or elongated mycelia in strigolactone-treated cultures were harvested a week after inoculation	POG81815.1	0.359905606813118	E
	R. irregularis	germinated spores or elongated mycelia in strigolactone-treated cultures were harvested a week after inoculation	POG68247.1	-0.780297533802139	E
	R. irregularis	germinated spores or elongated mycelia in strigolactone-treated cultures were harvested a week after inoculation	POG79795.1	Not expressed	E
	R. irregularis	germinated spores or elongated mycelia in strigolactone-treated cultures were harvested a week after inoculation	POG71198.1	-0.230232694121888	E
	R. irregularis	germinated spores or elongated mycelia in strigolactone-treated cultures were harvested a week after inoculation	POG82549.1	-1.17290928090403	E
	R. irregularis	germinated spores or elongated mycelia in strigolactone-treated cultures were harvested a week after inoculation	POG81812.1	-0.497990992797615	E
	R. irregularis	germinated spores or elongated mycelia in strigolactone-treated cultures were harvested a week after inoculation	POG53444.1	Not expressed	E
	R. irregularis	germinated spores or elongated mycelia in strigolactone-treated cultures were harvested a week after inoculation	POG79794.1	Not expressed	E
	R. irregularis	germinated spores or elongated mycelia in strigolactone-treated cultures were harvested a week after inoculation	POG81836.1	0.185961100364609	E
	R. irregularis	germinated spores or elongated mycelia in strigolactone-treated cultures were harvested a week after inoculation	POG81810.1	-0.703280737345093	E
	R. irregularis	germinated spores or elongated mycelia in strigolactone-treated cultures were harvested a week after inoculation	POG81817.1	-1.6238022146567	E
MUCOROMYCOTINA	R.delemar	R. delemar grown in the presence/absence of murine macrophages	EIE77883.1	3.18216558763242	C
	R.delemar	R. delemar grown in the presence/absence of murine macrophages	EIE86752.1	0.656271396102742	C
	R.delemar	R. delemar grown in the presence/absence of murine macrophages	EIE86259.1	3.90147270997933	C
	R.delemar	R. delemar grown in the presence/absence of murine macrophages	EIE88944.1	0.799644098455332	C
	R.delemar	R. delemar grown in the presence/absence of murine macrophages	EIE86985.1	2.637911407585	C
	R.delemar	R. delemar grown in the presence/absence of murine macrophages	EIE89560.1	0.369172165280761	C
	R.delemar	R. delemar grown in the presence/absence of murine macrophages	EIE80409.1	0.586498278993938	C
	R.delemar	R. delemar grown in the presence/absence of murine macrophages	EIE83855.1	-1.97870443049138	C
	R.delemar	R. delemar grown in the presence/absence of murine macrophages	EIE86452.1	1.59774476077663	E
	R. microsporus	R. microsporus grown in the presence/absence of murine macrophages	PHZ11063.1	2.07794829789383	C
	R. microsporus	R. microsporus grown in the presence/absence of murine macrophages	PHZ17433.1	2.1103055952815	C
	R. microsporus	R. microsporus grown in the presence/absence of murine macrophages	PHZ13303.1	1.60178690223008	C
	R. microsporus	R. microsporus grown in the presence/absence of murine macrophages	PHZ13416.1	2.30856353695606	C
	R. microsporus	R. microsporus grown in the presence/absence of murine macrophages	PHZ12142.1	3.07893501704179	C
	R. microsporus	R. microsporus grown in the presence/absence of murine macrophages	PHZ10785.1	2.36564140103144	E
	R. stolonifer	30 spores/μl suspension of R. stolonifer inoculated in mature green (MG) stage of tomato fruit ripening	RCI02714.1	Not expressed	C
	R. stolonifer	30 spores/μl suspension of R. stolonifer inoculated in mature green (MG) stage of tomato fruit ripening	RCI02906.1	0.738032400788803	C
	R. stolonifer	30 spores/μl suspension of R. stolonifer inoculated in mature green (MG) stage of tomato fruit ripening	RCH82135.1	Not expressed	C
	R. stolonifer	30 spores/μl suspension of R. stolonifer inoculated in mature green (MG) stage of tomato fruit ripening	RCI06760.1	0.425729965013601	C
	R. stolonifer	30 spores/μl suspension of R. stolonifer inoculated in mature green (MG) stage of tomato fruit ripening	RCH78845.1	0	C
	R. stolonifer	30 spores/μl suspension of R. stolonifer inoculated in mature green (MG) stage of tomato fruit ripening	RCH79874.1	0.542333778173786	C
	R. stolonifer	30 spores/μl suspension of R. stolonifer inoculated in mature green (MG) stage of tomato fruit ripening	RCH88072.1	Not expressed	C
	R. stolonifer	30 spores/μl suspension of R. stolonifer inoculated in mature green (MG) stage of tomato fruit ripening	RCH81773.1	Not expressed	E
	R. stolonifer	30 spores/μl suspension of R. stolonifer inoculated in red ripe (RR) stage of tomato fruit ripening	RCI02714.1	Not expressed	C
	R. stolonifer	30 spores/μl suspension of R. stolonifer inoculated in red ripe (RR) stage of tomato fruit ripening	RCI02906.1	0.527291875325734	C
	R. stolonifer	30 spores/μl suspension of R. stolonifer inoculated in red ripe (RR) stage of tomato fruit ripening	RCH82135.1	Not expressed	C
	R. stolonifer	30 spores/μl suspension of R. stolonifer inoculated in red ripe (RR) stage of tomato fruit ripening	RCI06760.1	0.801222958289343	C
	R. stolonifer	30 spores/μl suspension of R. stolonifer inoculated in red ripe (RR) stage of tomato fruit ripening	RCH78845.1	0.381748648281127	C
	R. stolonifer	30 spores/μl suspension of R. stolonifer inoculated in red ripe (RR) stage of tomato fruit ripening	RCH79874.1	0.528407362227632	C
	R. stolonifer	30 spores/μl suspension of R. stolonifer inoculated in red ripe (RR) stage of tomato fruit ripening	RCH88072.1	Not expressed	C
	R. stolonifer	30 spores/μl suspension of R. stolonifer inoculated in red ripe (RR) stage of tomato fruit ripening	RCH81773.1	Not expressed	E

## Sheet: RNASeq of OFucT proteins (whole
Expression of OFucT proteins from whole transcriptome data
	Organism	Condition	Protein accession ID	TPM (Transcripts Per Million reads)	CV (Coefficient of Variation) of TPM	OFucT subfamily
GLOMEROMYCOTINA	F. mosseae	whole transcriptome; strain isolated from root organ culture of Daucus carota in M media	CAG8443153.1	0	18.29727	C
	F. mosseae	whole transcriptome; strain isolated from root organ culture of Daucus carota in M media	CAG8472383.1	13.19852165	18.29727	C
	F. mosseae	whole transcriptome; strain isolated from root organ culture of Daucus carota in M media	CAG8739337.1	0.404331079	18.29727	C
	F. mosseae	whole transcriptome; strain isolated from root organ culture of Daucus carota in M media	CAG8477036.1	14.3537533	18.29727	C
	F. mosseae	whole transcriptome; strain isolated from root organ culture of Daucus carota in M media	CAG8511265.1	400.2011258	18.29727	C
	F. mosseae	whole transcriptome; strain isolated from root organ culture of Daucus carota in M media	CAG8436607.1	164.0717757	18.29727	C
	F. mosseae	whole transcriptome; strain isolated from root organ culture of Daucus carota in M media	CAG8732999.1	0	18.29727	E
	F. mosseae	whole transcriptome; strain isolated from root organ culture of Daucus carota in M media	CAG8540369.1	42.62804804	18.29727	E
	F. mosseae	whole transcriptome; strain isolated from root organ culture of Daucus carota in M media	CAG8465319.1	0	18.29727	E
	F. mosseae	whole transcriptome; strain isolated from root organ culture of Daucus carota in M media	CAG8512582.1	138.3678714	18.29727	E
	F. mosseae	whole transcriptome; strain isolated from root organ culture of Daucus carota in M media	CAG8647756.1	72.1730976	18.29727	E
	F. mosseae	whole transcriptome; strain isolated from root organ culture of Daucus carota in M media	CAG8742559.1	1.501801151	18.29727	E
	F. mosseae	whole transcriptome; strain isolated from root organ culture of Daucus carota in M media	CAG8728953.1	0	18.29727	E
	F. mosseae	whole transcriptome; strain isolated from root organ culture of Daucus carota in M media	CAG8529889.1	185.3280381	18.29727	E
	F. mosseae	whole transcriptome; strain isolated from root organ culture of Daucus carota in M media	CAG8436603.1	354.1073828	18.29727	E
	F. mosseae	whole transcriptome; strain isolated from root organ culture of Daucus carota in M media	CAG8564921.1	73.81930271	18.29727	E
	R. diaphanus	whole transcriptome; monoisolate study	RGB39718.1	10.536468	11.711203	C
	R. diaphanus	whole transcriptome; monoisolate study	RGB37694.1	24.800735	11.711203	C
	R. diaphanus	whole transcriptome; monoisolate study	RGB42950.1	0.010158	11.711203	C
	R. diaphanus	whole transcriptome; monoisolate study	RGB43903.1	15.601173	11.711203	C
	R. diaphanus	whole transcriptome; monoisolate study	RGB37636.1	0.01057	11.711203	C
	R. diaphanus	whole transcriptome; monoisolate study	RGB37637.1	0.291208	11.711203	C
	R. diaphanus	whole transcriptome; monoisolate study	RGB34011.1	0	11.711203	C
	R. diaphanus	whole transcriptome; monoisolate study	RGB35394.1	1.51272	11.711203	C
	R. diaphanus	whole transcriptome; monoisolate study	RGB26367.1	0	11.711203	E
	R. diaphanus	whole transcriptome; monoisolate study	RGB26364.1	45.423748	11.711203	E
	R. diaphanus	whole transcriptome; monoisolate study	RGB26365.1	9.698544	11.711203	E
	R. diaphanus	whole transcriptome; monoisolate study	RGB26368.1	0.005827	11.711203	E
	R. diaphanus	whole transcriptome; monoisolate study	RGB26369.1	0.019875	11.711203	E
	R. diaphanus	whole transcriptome; monoisolate study	RGB32292.1	2.239446	11.711203	E
	R. diaphanus	whole transcriptome; monoisolate study	RGB33761.1	0	11.711203	E
	R. diaphanus	whole transcriptome; monoisolate study	RGB35391.1	8.721599	11.711203	E
	R. diaphanus	whole transcriptome; monoisolate study	RGB33746.1	0.192396	11.711203	E
	R. diaphanus	whole transcriptome; monoisolate study	RGB42301.1	20.135687	11.711203	E
	R. diaphanus	whole transcriptome; monoisolate study	RGB42471.1	3.548503	11.711203	E
	R. diaphanus	whole transcriptome; monoisolate study	RGB42472.1	13.442291	11.711203	E
	R. diaphanus	whole transcriptome; monoisolate study	RGB36369.1	0	11.711203	E
	R. diaphanus	whole transcriptome; monoisolate study	RGB35392.1	1.187374	11.711203	E
	R. diaphanus	whole transcriptome; monoisolate study	RGB35386.1	2.783349	11.711203	E
MUCOROMYCOTINA	M. circinelloides	whole transcriptome; strain cultured on Potato Dextrose Agar (PDA)	EPB90222.1	0.10968	7.26901	C
	M. circinelloides	whole transcriptome; strain cultured on Potato Dextrose Agar (PDA)	EPB86764.1	0	7.26901	C
	M. circinelloides	whole transcriptome; strain cultured on Potato Dextrose Agar (PDA)	EPB92331.1	0.391676	7.26901	C
	M. circinelloides	whole transcriptome; strain cultured on Potato Dextrose Agar (PDA)	EPB87985.1	64.854492	7.26901	C
	M. circinelloides	whole transcriptome; strain cultured on Potato Dextrose Agar (PDA)	EPB87395.1	0.043898	7.26901	C
	M. circinelloides	whole transcriptome; strain cultured on Potato Dextrose Agar (PDA)	EPB81962.1	0.53543	7.26901	C
	M. circinelloides	whole transcriptome; strain cultured on Potato Dextrose Agar (PDA)	EPB81055.1	0	7.26901	E
	M. lusitanicus	whole transcriptome; sample from axenic culture	OAC99881.1	30.523428	5.0507	C
	M. lusitanicus	whole transcriptome; sample from axenic culture	OAD01361.1	255.199661	5.0507	C
	M. lusitanicus	whole transcriptome; sample from axenic culture	OAD04677.1	3.473526	5.0507	C
	M. lusitanicus	whole transcriptome; sample from axenic culture	OAD07312.1	4.416511	5.0507	C
MORTIERELLOMYCOTINA	L. transversale	whole transcriptome; monoisolate study	ORZ26799.1	21.217403	9.0472	C
	L. transversale	whole transcriptome; monoisolate study	ORZ27098.1	62.106712	9.0472	C
	L. transversale	whole transcriptome; monoisolate study	ORZ14931.1	0.045864	9.0472	C
	L. transversale	whole transcriptome; monoisolate study	ORZ05959.1	1.175181	9.0472	F
	L. transversale	whole transcriptome; monoisolate study	ORY98274.1	0.474494	9.0472	G
	L. transversale	whole transcriptome; monoisolate study	ORZ26327.1	36.321945	9.0472	G
	L. transversale	whole transcriptome; monoisolate study	ORZ07283.1	27.899294	9.0472	G
	L. transversale	whole transcriptome; monoisolate study	ORZ16833.1	36.796234	9.0472	G
	L. transversale	whole transcriptome; monoisolate study	ORZ05351.1	0	9.0472	G
	L. transversale	whole transcriptome; monoisolate study	ORZ27604.1	3.418551	9.0472	G
	L. transversale	whole transcriptome; monoisolate study	ORZ19238.1	23.317341	9.0472	G
	L. transversale	whole transcriptome; monoisolate study	ORZ28469.1	3.713576	9.0472	G
